# Supplementary material for: Thrombosis after liver transplantation for hepatocellular carcinoma
Source: PLoS One. 2017 Oct 26;12(10):e0186699. doi: 10.1371/journal.pone.0186699 (PMC5658078; doi:10.1371/journal.pone.0186699)
Supplement: S1 Data — (XLSX) [file pone.0186699.s002.xlsx]

## Sheet: solo hcc+
ID	CACO	GROUP	VLric	VLdon	PTric	PTdon	Codicecentro	Sesso	peso	Altezza	BMI	AB0	Rh	Motivouscita	ETAOLT	Causacirrosi	Numeronoduliingr	Dimensionenodulomaggiorecmingr	PunteggioMELDingr	PunteggioCHILDPUGHingr	Status	Potus	Fumo	Diabete	Ipertensione	Dislipidemia	PregressoIMA	PregressoICTUS	Pregressatrombosivenosa	Fibrillazioneatriale	Familiaritàpertrombosiarteriosa	Familiaridiprimogradoaffetti	Familiaritàpertrombosivenosa	Familiaridiprimogradoaffetti_A	Reinserimentoinlista	Motivoreinserimento	Trapianto	TipoLT	NumeronoduliLT	Dimensionenodulomaggiorealtrapianto	Milan INOUT	invasione microvascolare	grading	satellite lesions	AFP	AFP>400	Downstaging procedures before OLT	PunteggioMELD_LT	PunteggioChilPugh_LT
104406		0					1	1	86	184	25.4017	1	1	1	53	2	1	1.1	9	27	2	1	2	0	0	0	0	0	0	0	1	1	0	0	0	1	1	2	1	1.5								9	27
105691		0					1	1	55	165	20.202	3	1	1	55	4	1	2.4	-99	28	2	1	0	1	1	0	0	0	0	0	0	0	0	0	0	-99	1	2	1	2.4								-99	28
106082	1111	1	0	0	0	0	1	1	68	170	23.5294	1	1	1	54	2	1	1.5	-99	27	2	1	0	1	1	1	0	0	0	0	1	2	0	0	0	-99	1	2	1	1.6	1	0	2	0	21	0	0	-99	27
106667	1111	2	0	0	0	0	1	1	80	176	25.8264	0	1	1	52	1	1	1.5	-99	311	2	1	0	0	1	0	0	0	0	0	0	0	0	0	0	-99	1	2	1	1.5	1	0	-99	0	3.13	0	0	-99	311
107211	2221	2	0	0	0	0	1	0	70	162	26.6728	0	1	1	64	2	-99	-99	-99	15	2	0	0	0	0	0	0	0	0	0	0	0	0	0	0	-99	1	2	1	2	1	0	2	0	4.87	0	0	-99	15
107536		0					1	1	56	160	21.875	1	1	1	57	1	1	3	-99	16	2	-99	-99	-99	-99	-99	-99	-99	-99	-99	-99	-99	-99	-99	0	-99	1	2	1	2								-99	16
107592		0					1	0	57	164	21.1927	0	1	1	45	2	-99	-99	-99	16	2	-99	-99	1	1	0	0	0	0	0	-99	-99	-99	-99	0	-99	1	2	2	1.5								-99	16
108809		0					1	1	70	170	-99	1	1	1	60	2	-99	-99	-99	16	2	-99	-99	0	0	0	0	0	0	0	-99	-99	-99	-99	0	-99	1	2	3	2								-99	16
109774		0					2	1	120	175	-99	1	1	1	48	17	-99	-99	8.97294	-99	3	-99	-99	-99	-99	-99	0	0	0	0	-99	-99	-99	-99	0	-99	1	2	1	5.5								8.97294	-99
110372	1111	2	0	0	0	0	1	1	68	178	21.4619	3	1	1	46	2	-99	-99	-99	28	2	-99	-99	0	0	0	0	0	0	0	-99	-99	-99	-99	0	-99	1	2	1	1.5	1	0	-99	0	8.55	0	0	-99	28
110677		0					1	1	85	170	29.4118	1	0	1	59	4	-99	-99	-99	15	2	1	2	1	1	1	1	0	0	0	0	0	0	0	0	-99	1	2	1	2.8								-99	15
112817		0					2	1	55	160	-99	0	1	1	56	17	-99	-99	14.6575	-99	2	-99	-99	-99	-99	-99	0	0	0	0	-99	-99	-99	-99	0	-99	1	1	2	2.3								14.6575	-99
112956		0					2	1	86	158	-99	0	1	1	59	27	-99	-99	-99	-99	2	-99	-99	-99	-99	-99	0	0	0	0	-99	-99	-99	-99	0	-99	1	2	2	2.7								-99	-99
113342		0					1	1	60	183	17.9163	2	1	1	44	1	1	-99	-99	16	3	1	2	0	0	0	0	0	0	0	1	1	0	0	0	-99	1	1	1	1.5								-99	16
114045		0					1	1	75	177	23.9395	0	1	1	38	2	1	2.5	-99	16	2	1	2	0	1	-99	0	0	0	0	1	1	0	0	0	-99	1	2	2	2								-99	16
114177	2221	1	0	0	0	0	1	1	72	182	21.7365	0	1	1	40	2	-99	-99	-99	28	2	-99	-99	0	0	0	0	0	0	0	-99	-99	-99	-99	0	-99	1	2	2	3	1	0	-99	0	-99	0	0	-99	28
114247	2221	2	0	0	1	0	1	1	71	175	23.1837	0	1	1	49	2	-99	-99	-99	16	2	-99	-99	0	0	0	0	0	0	0	-99	-99	-99	-99	0	-99	1	2	1	2.5	1	0	-99	0	-99	0	0	-99	16
114282		0					2	1	70	178	-99	1	1	1	61	27	-99	-99	12.0578	-99	3	-99	-99	-99	-99	-99	0	0	0	0	-99	-99	-99	-99	0	-99	1	1	1	3.2								12.0578	-99
114519	2221	2	0	0	0	0	1	1	75	174	24.7721	1	1	1	55	1	-99	-99	-99	16	2	0	1	0	0	1	0	0	0	0	-99	-99	-99	-99	0	-99	1	2	3	3	1	0	-99	0	63.51	0	0	-99	16
114812		0					2	1	103	175	-99	1	1	1	60	17	-99	-99	24.1133	-99	3	-99	-99	-99	-99	-99	0	0	0	0	-99	-99	-99	-99	0	-99	1	1	4	4.2								24.1133	-99
114853	3331	2	0	0	0	0	1	1	93	173	31.0735	1	1	1	57	2	1	2	-99	27	2	1	0	0	1	0	0	0	0	0	0	0	0	0	0	-99	1	2	1	1.5	1	0	-99	0	22	0	0	-99	27
114887		0					1	1	72	175	23.5102	1	1	1	55	4	3	-99	-99	27	2	1	0	1	0	3	0	0	0	0	0	0	0	0	0	-99	1	2	1	2								-99	27
114978		0					1	1	74	170	25.6055	0	0	1	58	1	1	2	-99	15	2	-99	-99	0	0	1	0	0	0	0	-99	-99	-99	-99	0	-99	1	2	4	4								-99	15
115104		0					1	1	91	178	28.7211	0	1	1	42	2	1	5	-99	29	2	1	2	0	1	3	0	0	0	0	1	1	0	0	0	-99	1	2	1	6								-99	29
115106		0					1	1	66	165	24.2424	1	1	1	50	2	2	2.5	-99	15	2	0	0	1	1	3	0	0	0	0	1	1	0	0	0	-99	1	2	5	1.8								-99	15
115386		0					2	1	84	178	-99	3	1	1	53	17	-99	-99	6.43	-99	2	-99	-99	-99	-99	-99	0	0	0	0	-99	-99	-99	-99	0	-99	1	2	2	3.5								6.43	-99
116755		0					1	1	67	167	24.0238	0	1	1	60	2	3	2.5	-99	16	2	1	2	1	1	3	1	0	0	0	0	0	0	0	0	-99	1	2	3	2.5								-99	16
116864		0					1	1	58	160	22.6562	3	1	1	50	1	1	3.5	-99	16	2	1	1	1	1	1	0	0	0	0	1	1	0	0	0	-99	1	2	2	3.5								-99	16
117093	3331	1	0	0	0	0	2	0	51	154	21.5	1	1	1	60	17	-99	-99	13.0253	-99	2	-99	-99	-99	-99	-99	0	0	0	0	-99	-99	-99	-99	0	-99	1	2	0	0	1	0	0	0	-99	-99	-99	13.0253	-99
117102		0					1	1	67	168	23.7387	0	1	1	47	2	1	2	-99	28	2	1	2	1	1	3	1	0	0	0	0	0	0	0	0	-99	1	2	2	2.2								-99	28
117253		0					1	1	71	160	27.7344	1	1	1	47	4	-99	-99	-99	27	2	1	1	0	0	0	0	0	0	0	0	0	0	0	0	-99	1	1	1	1.8								-99	27
117284	3331	2	0	0	0	0	1	1	79	182	23.8498	0	1	1	52	4	2	2.5	-99	310	2	-99	-99	0	0	0	0	0	0	0	-99	-99	-99	-99	0	-99	1	1	3	3	0	0	-99	0	1512	1	0	-99	310
117402		0					1	1	95	183	28.3675	1	1	1	57	4	1	2	-99	15	2	1	2	1	1	0	0	0	0	0	1	0	0	0	0	-99	1	2	2	1								-99	15
117715		0					1	1	85	174	28.075	0	1	1	51	1	1	1.8	10	16	2	-99	-99	0	1	0	1	1	0	-99	-99	-99	-99	-99	0	-99	1	2	1	2.5								10	16
118381		0					1	1	73	168	25.8645	1	1	1	50	1	1	1.5	7	15	2	-99	-99	1	0	2	0	0	0	0	-99	-99	-99	-99	0	-99	1	2	1	1								7	15
118452		0					1	1	75	180	23.1481	1	1	1	54	4	1	4	-99	15	2	1	1	0	0	1	0	0	0	0	0	0	0	0	0	-99	1	2	1	2.2								-99	15
118532		0					1	1	75	174	24.7721	2	1	1	53	1	2	2.5	-99	16	2	1	1	0	1	2	0	0	0	0	1	1	0	0	0	-99	1	2	1	6								-99	16
118690		0					1	1	83	170	28.7197	1	1	1	45	1	1	2	8	16	2	1	2	1	1	3	0	0	0	0	0	0	0	0	0	-99	1	2	1	4								8	16
118846		0					1	0	59	163	22.2063	0	1	1	67	2	1	2	11	27	2	0	0	0	1	0	0	0	0	0	1	1	0	0	0	-99	1	2	1	1								11	27
118847	3331	2	0	0	0	0	1	0	53	158	21.2306	1	1	1	44	1	-99	-99	-99	15	2	-99	-99	0	0	0	0	0	0	0	-99	-99	-99	-99	0	-99	1	2	6	3	0	0	-99	0	3.7	0	0	-99	15
119329		0					1	1	57	170	19.7232	2	1	1	47	1	2	1	-99	15	2	1	1	0	0	3	0	0	0	0	0	0	0	0	0	-99	1	2	0	0								-99	15
119458		0					1	1	70	166	25.4028	1	1	1	52	4	1	2	-99	28	2	1	1	0	1	0	0	0	0	0	0	0	0	0	0	-99	1	2	1	1								-99	28
120443		0					1	1	76	175	24.8163	0	1	1	55	2	1	2.5	-99	27	2	-99	-99	0	0	1	0	0	0	0	-99	-99	-99	-99	0	-99	1	2	1	2.5								-99	27
120538		0					1	1	93	172	31.4359	1	1	1	55	2	2	2.5	-99	27	2	0	2	1	1	2	0	0	0	0	0	0	0	0	0	-99	1	2	1	1.5								-99	27
121012		0					2	0	72	162	-99	0	1	1	56	1	-99	-99	-99	-99	3	-99	-99	-99	-99	-99	0	0	0	0	-99	-99	-99	-99	0	-99	1	2	-99	-99								-99	-99
121596	4441	2	0	0	0	0	1	1	80	171	27.3588	0	1	1	56	1	2	1.2	-99	15	2	1	2	1	1	0	0	0	0	0	0	0	0	0	0	-99	1	2	1	3.5	1	0	-99	0	21	0	0	-99	15
121679		0					2	1	95	182	-99	1	1	1	48	27	-99	-99	11.2699	-99	2	-99	-99	-99	-99	-99	0	0	0	0	-99	-99	-99	-99	0	-99	1	2	1	5								11.2699	-99
121707		0					1	1	65	173	21.7181	1	1	21	53	2	3	3	8	15	2	1	1	1	1	0	0	0	0	0	0	0	0	0	1	0	1	2	2	3								8	15
121795		0					1	1	73	170	25.2595	1	1	1	56	2	2	3	-99	16	2	1	0	0	1	3	0	0	0	0	1	1	0	0	0	-99	1	2	2	3								-99	16
121817		0					1	1	87	168	30.8248	0	1	1	57	1	2	-99	-99	310	2	-99	-99	0	0	0	0	0	0	0	-99	-99	-99	-99	0	-99	1	2	1	2								-99	310
121933		0					1	1	46	160	17.9688	0	1	1	53	4	-99	-99	9	15	2	-99	-99	1	1	0	0	0	0	0	-99	-99	-99	-99	0	-99	1	2	2	3.5								9	15
122648		0					1	1	83	170	28.7197	0	1	1	43	1	1	3.5	-99	16	2	-99	-99	0	0	0	0	0	0	0	-99	-99	-99	-99	0	-99	1	2	2	2.5								-99	16
124442		0					1	1	64	173	21.3839	1	1	1	43	1	2	-99	10	15	2	-99	-99	0	0	0	0	0	0	0	-99	-99	-99	-99	0	-99	1	2	4	3								10	15
124501		0					2	1	95	180	-99	2	1	1	55	17	-99	-99	8.48921	-99	2	-99	-99	-99	-99	-99	0	0	0	0	-99	-99	-99	-99	0	-99	1	2	3	1.6								8.48921	-99
124505		0					1	1	87	176	28.0863	1	1	1	57	1	1	4	-99	15	2	1	1	0	1	0	0	0	0	0	0	0	0	0	0	-99	1	2	1	5								-99	15
124624	4441	2	0	0	0	0	2	1	73	170	25.3	2	1	1	49	27	-99	-99	6.86927	-99	2	-99	-99	-99	-99	-99	0	0	0	0	-99	-99	-99	-99	0	-99	1	2	2	4.5	1	1	3	0	-99	-99	1	6.86927	-99
124787		0					1	1	54	167	19.3625	0	1	1	63	2	2	4.5	8	28	2	-99	-99	-99	-99	-99	-99	-99	-99	-99	-99	-99	-99	-99	0	-99	1	1	1	4								-99	28
125199		0					1	1	67	165	24.6097	0	1	1	54	12	1	2	17	310	2	1	0	1	0	1	0	0	0	0	1	1	0	0	0	-99	1	2	2	1.5								17	310
125370		0					1	1	87	175	28.4082	2	1	1	54	1	1	3	9	15	2	0	2	0	1	0	0	0	0	0	1	1	0	0	0	-99	1	2	2	4.3								9	15
125371	4441	2	0	0	0	0	1	1	68	150	30.2222	1	1	1	58	23	3	2.5	7	15	2	-99	-99	1	0	0	0	0	0	0	-99	-99	-99	-99	0	-99	1	2	2	1.5	1	0	-99	0	15.65	0	0	7	15
125627		0					1	1	72	171	24.623	2	1	1	46	2	2	1.8	8	16	2	1	1	0	1	3	0	0	0	0	1	1	0	0	0	-99	1	2	2	1.8								8	16
126132		0					1	1	69	168	24.4473	0	1	1	56	2	3	2.1	16	28	2	-99	-99	0	1	0	0	0	0	0	-99	-99	-99	-99	0	-99	1	2	3	2								16	28
126827	4441	1	0	0	0	0	1	1	84	166	30.4834	1	1	1	64	2	1	3	8	15	2	1	2	1	0	3	0	0	0	1	0	0	0	0	0	-99	1	2	1	1.8	1	0	-99	0	14.4	0	0	8	15
127329		0					1	1	90	178	28.4055	1	1	1	53	1	2	-99	7	15	2	-99	-99	0	0	3	0	0	0	0	-99	-99	-99	-99	0	-99	1	2	2	2.6								7	15
127495		0					1	1	77	170	26.6436	1	1	1	63	3	1	2.5	16	28	2	1	2	1	0	3	0	0	0	0	0	0	0	0	0	-99	1	2	2	-99								16	28
128430		0					2	1	92	183	-99	1	0	1	61	17	-99	-99	7.44288	15	2	-99	-99	-99	-99	-99	0	0	0	0	-99	-99	-99	-99	0	-99	1	2	1	3								7.44288	15
128493		0					1	1	65	168	23.03	1	1	1	49	2	1	-99	7	15	2	1	1	0	1	3	0	0	0	0	-99	-99	-99	-99	0	-99	1	2	1	3								7	15
128494		0					1	1	65	172	21.9713	1	1	1	58	1	3	-99	10	28	2	0	2	0	0	0	0	0	0	0	0	0	0	0	0	-99	1	2	3	3.9								10	28
129615		0					2	0	62	-99	-99	0	1	4	60	-99	-99	-99	-99	29	-99	-99	-99	-99	-99	-99	-99	-99	-99	-99	-99	-99	-99	-99	0	-99	0	-99	-99	-99								-99	29
129638		0					1	1	74	170	25.6055	0	1	1	55	2	1	3.5	12	29	2	0	0	0	0	0	0	0	0	0	0	0	0	0	0	-99	1	2	1	3								12	29
129794		0					2	1	75	176	-99	0	1	1	52	27	-99	-99	8.8707	-99	2	-99	-99	-99	-99	-99	0	0	0	0	-99	-99	-99	-99	0	-99	1	2	2	1.3								8.8707	-99
129862		0					2	1	70	173	-99	1	1	1	50	17	-99	-99	12.1169	-99	2	-99	-99	-99	-99	-99	0	0	0	0	-99	-99	-99	-99	0	-99	1	2	2	1.7								12.1169	-99
130331		0					1	1	70	172	23.6614	1	1	1	61	2	3	3	15	29	2	1	1	1	1	0	0	0	0	0	1	1	0	0	0	-99	1	2	4	4.4								15	29
130441		0					1	1	70	176	22.5981	1	1	1	56	2	1	2	9	27	2	1	2	0	0	3	0	0	0	0	0	0	0	0	0	-99	1	2	2	1.5								9	27
130442		0					1	1	65	168	23.03	0	1	1	56	4	3	3	7	15	2	1	1	1	1	2	0	0	0	0	0	0	0	0	0	-99	1	2	2	3								7	15
130932		0					2	1	59	158	-99	0	1	1	58	4	-99	-99	8.0999	-99	2	-99	-99	-99	-99	-99	0	0	0	0	-99	-99	-99	-99	0	-99	1	2	0	0								8.0999	-99
131011		0					1	1	80	170	27.6817	2	1	1	58	4	3	2.5	7	15	2	1	2	1	0	3	0	0	0	0	1	1	0	0	0	-99	1	2	1	2.5								7	15
131194		0					2	1	102	180	-99	0	1	1	58	17	-99	-99	9.67413	-99	2	-99	-99	-99	-99	-99	0	0	0	0	-99	-99	-99	-99	0	-99	1	2	3	6.7								9.67413	-99
131202	1111	2	0	0	0	0	1	1	78	173	26.0617	0	0	1	57	1	1	4	20	310	2	-99	-99	0	1	0	0	0	0	0	-99	-99	-99	-99	0	-99	1	2	1	2.9	1	0	-99	1	2	0	0	20	310
131377		0					1	1	86	170	29.7578	1	1	1	59	2	1	3	11	28	2	1	2	0	1	0	0	0	0	0	1	1	0	0	0	-99	1	2	1	2.3								11	28
131395		0					2	1	88	180	-99	1	1	1	60	3	4	4	16.8305	-99	3	-99	-99	-99	-99	-99	0	0	0	0	-99	-99	-99	-99	0	-99	1	2	-99	-99								16.8305	-99
131609		0					1	1	72	169	25.2092	0	0	1	56	2	1	3	11	16	2	1	2	1	0	0	0	0	0	0	0	0	0	0	0	-99	1	2	1	3								11	16
131759		0					2	0	58	-99	-99	0	0	2	59	-99	-99	-99	-99	-99	-99	-99	-99	-99	-99	-99	-99	-99	-99	-99	-99	-99	-99	-99	0	-99	0	-99	-99	-99								-99	-99
133410		0					1	1	68	167	24.3824	0	1	1	55	12	1	2.2	10	16	2	0	0	0	1	1	0	0	0	0	0	0	0	0	0	-99	1	2	1	3.5								10	16
133818		0					1	1	75	178	23.6713	1	1	1	53	2	3	-99	13	16	2	1	2	0	1	0	0	0	0	1	0	0	1	0	0	-99	1	2	2	2								13	16
133894		0					1	1	83	171	28.3848	0	0	1	50	2	2	-99	13	27	2	1	0	0	0	0	0	0	0	0	0	0	0	0	0	-99	1	2	2	2.5								13	27
134038		0					2	1	82	160	-99	3	0	1	61	3	-99	-99	9.16262	-99	2	-99	-99	-99	-99	-99	0	0	0	0	-99	-99	-99	-99	0	-99	1	2	1	2								9.16262	-99
134043		0					1	1	78	173	26.0617	1	1	1	51	12	3	-99	9	27	2	-99	-99	0	1	2	0	0	0	0	-99	-99	-99	-99	0	-99	1	2	2	3								9	27
134044		0					1	1	62	177	19.79	0	1	1	41	1	1	-99	8	15	2	1	0	0	0	0	0	0	0	0	0	0	0	0	0	-99	1	2	1	3								8	15
134045		0					1	1	68	178	21.4619	2	1	1	58	1	2	-99	10	15	2	1	2	0	0	0	0	0	0	0	0	0	0	0	0	-99	1	2	3	4								10	15
134416		0					2	1	76	174	-99	1	1	21	49	27	-99	-99	7.75546	-99	2	-99	-99	-99	-99	-99	0	0	0	0	-99	-99	-99	-99	1	0	1	2	3	4.8								7.75546	-99
134538		0					2	1	73	180	-99	1	1	1	56	27	-99	-99	16.5947	-99	2	-99	-99	-99	-99	-99	0	0	0	0	-99	-99	-99	-99	0	-99	1	2	2	1.8								16.5947	-99
134751		0					1	1	83	170	28.7197	1	1	1	58	12	3	-99	10	16	2	1	2	0	0	0	0	0	0	0	0	0	0	0	0	-99	1	2	4	2.8								10	16
134963		0					1	1	75	176	24.2123	1	1	1	63	4	2	-99	13	27	2	1	2	1	0	1	1	0	0	0	0	0	0	0	0	-99	1	2	2	1.5								13	27
135018		0					2	1	83	-99	-99	1	1	3	61	-99	-99	-99	-99	-99	-99	-99	-99	-99	-99	-99	-99	-99	-99	-99	-99	-99	-99	-99	0	-99	0	-99	-99	-99								-99	-99
135151		0					1	0	66	168	23.3844	1	1	1	54	2	3	-99	9	27	2	0	2	0	1	0	0	0	0	0	1	1	0	0	0	-99	1	2	3	3								9	27
135184		0					1	1	85	178	26.8274	2	1	1	58	1	1	2	12	15	2	1	2	0	1	0	0	0	0	0	1	1	0	0	0	-99	1	2	1	2.5								12	15
135416		0					1	1	53	163	19.9481	3	1	1	52	2	5	-99	15	311	2	-99	-99	0	0	0	0	0	0	0	-99	-99	-99	-99	0	-99	1	2	3	4								15	311
135544		0					2	1	87	185	-99	2	1	1	54	17	-99	-99	17.2721	-99	3	-99	-99	-99	-99	-99	0	0	0	0	-99	-99	-99	-99	0	-99	1	2	-99	-99								17.2721	-99
136061		0					2	1	75	172	-99	0	1	1	62	17	-99	-99	8.88925	-99	2	-99	-99	-99	-99	-99	0	0	0	0	-99	-99	-99	-99	0	-99	1	2	6	5.7								8.88925	-99
136557		0					1	1	72	170	24.9135	1	1	1	64	12	3	-99	9	27	2	0	0	1	0	0	0	0	0	0	0	0	0	0	0	-99	1	2	6	4								9	27
136568		0					2	1	71	183	-99	0	1	1	54	27	-99	-99	8.28376	-99	2	-99	-99	-99	-99	-99	0	0	0	0	-99	-99	-99	-99	0	-99	1	2	5	1.7								8.28376	-99
136701		0					1	1	61	160	23.8281	0	1	1	56	2	1	-99	11	29	2	-99	-99	-99	-99	-99	-99	-99	-99	-99	-99	-99	-99	-99	0	-99	1	2	-99	-99								11	29
136840		0					1	1	77	180	23.7654	1	1	1	50	1	1	-99	9	15	2	-99	-99	0	0	0	0	0	0	0	-99	-99	-99	-99	0	-99	1	2	2	4.5								9	15
137163		0					2	1	86	178	-99	1	1	1	57	27	-99	-99	14.0151	-99	3	-99	-99	-99	-99	-99	0	0	0	0	-99	-99	-99	-99	0	-99	1	2	-99	-99								14.0151	-99
137337		0					1	1	71	170	24.5675	0	1	1	60	1	1	3.2	7	15	2	-99	-99	0	0	0	0	0	0	0	-99	-99	-99	-99	0	-99	1	2	1	3								7	15
137418		0					1	1	72	171	24.623	1	1	1	59	2	1	3	8	16	2	-99	-99	0	1	0	0	0	0	0	-99	-99	-99	-99	0	-99	1	2	1	3.5								8	16
137891		0					1	1	62	165	22.7732	1	1	1	53	1	1	4	7	16	2	-99	-99	0	0	1	0	0	0	0	-99	-99	-99	-99	0	-99	1	2	1	3.5								7	16
137892	5551	2	0	0	0	0	1	0	65	167	23.3067	0	1	1	56	26	2	2.5	8	28	2	1	2	0	0	0	0	0	0	0	1	1	0	0	0	-99	1	2	2	4	0	0	2	0	87.44	0	0	8	28
138371		0					1	1	72	170	24.9135	1	1	1	61	2	3	1	14	27	2	1	2	0	1	0	0	0	0	0	0	0	0	0	0	-99	1	2	2	1								14	27
139051		0					1	1	65	174	21.4692	1	1	1	48	2	1	4	9	15	2	1	1	0	1	0	0	0	0	0	0	0	0	0	0	-99	1	2	2	4.5								9	15
139267	7771	2	0	0	0	0	1	1	77	170	26.6436	1	1	1	63	3	1	3	9	27	2	-99	-99	0	1	0	0	0	0	0	-99	-99	-99	-99	0	-99	1	2	1	4	1	0	-99	0	0.15	0	0	9	27
140072		0					1	1	79	167	28.3266	1	0	1	62	2	2	2	7	15	2	-99	-99	1	1	0	1	0	0	0	-99	-99	-99	-99	0	-99	1	2	2	3								7	15
140296		0					2	1	80	175	-99	2	1	1	50	17	-99	-99	6.43	-99	2	-99	-99	-99	-99	-99	0	0	0	0	-99	-99	-99	-99	0	-99	1	2	1	7								6.43	-99
140298		0					2	0	54	-99	-99	2	1	3	59	-99	-99	-99	-99	-99	-99	-99	-99	-99	-99	-99	-99	-99	-99	-99	-99	-99	-99	-99	0	-99	0	-99	-99	-99								-99	-99
140411	5551	2	0	0	1	0	1	1	75	168	26.5731	0	1	1	58	1	1	2.6	9	27	2	-99	-99	0	0	3	0	0	0	0	-99	-99	-99	-99	0	-99	1	2	1	2.5	1	-99	-99	-99	0.15	0	0	9	27
140797		0					1	1	77	182	23.246	0	1	1	57	2	1	3.5	8	15	2	1	2	1	1	3	0	0	0	0	0	0	0	0	0	-99	1	2	9	5								8	15
141231		0					1	1	73	166	26.4915	1	1	1	66	1	2	2	11	27	2	1	0	0	1	1	0	0	0	0	0	0	0	0	0	-99	1	2	1	2								11	27
141354		0					1	1	71	171	24.281	0	1	1	43	2	1	2	7	15	2	1	1	0	0	0	0	0	0	0	1	2	0	0	0	-99	1	1	0	0								7	15
141613		0					1	1	76	169	26.6097	2	0	1	49	2	1	3	9	27	2	1	2	0	0	-99	0	0	0	0	0	0	0	0	0	-99	1	1	2	4								9	27
142234	6661	2	0	0	0	0	1	1	77	168	27.2817	0	1	1	56	2	1	2.5	7	16	2	-99	-99	0	0	0	1	0	0	0	-99	-99	-99	-99	0	-99	1	2	1	2	1	-99	-99	-99	24.86	0	0	7	16
142264	5551	2	0	0	0	0	1	1	60	164	22.3081	0	1	1	54	2	2	1	10	16	2	-99	-99	1	0	0	0	0	0	0	-99	-99	-99	-99	0	-99	1	2	2	1.5	1	0	-99	0	14.03	0	0	10	16
143219		0					1	1	67	171	22.913	1	1	1	54	2	2	1.5	11	27	2	1	2	0	0	2	0	0	0	0	0	0	0	0	0	-99	1	2	1	1.5								11	27
143676		0					1	1	80	184	23.6295	0	1	1	56	26	1	3.5	13	27	2	-99	-99	0	0	0	0	0	0	0	-99	-99	-99	-99	0	-99	1	2	1	3.5								13	27
144497		0					1	1	70	175	22.8571	0	1	1	53	2	1	1.4	8	16	2	-99	-99	0	0	0	0	0	0	0	-99	-99	-99	-99	0	-99	1	2	1	1								8	16
144608	1112	2	0	0	0	0	1	1	74	182	22.3403	0	1	1	50	2	3	12	14	310	2	-99	-99	0	0	0	0	0	0	0	-99	-99	-99	-99	0	-99	1	2	2	2.5	1	0	-99	-99	13.5	0	0	14	310
145221	6661	2	0	0	0	0	1	1	84	183	25.0829	1	1	1	45	2	1	1.4	9	16	2	1	1	0	1	2	0	0	0	0	0	0	0	0	0	-99	1	2	1	1.2	1	0	-99	0	10.95	0	0	9	16
145275		0					1	1	65	160	25.3906	2	1	1	56	2	1	2	7	16	2	1	2	1	1	0	0	0	0	0	1	1	0	0	0	-99	1	2	1	1.8								7	16
145341	7771	2	0	0	0	0	1	0	49	160	19.1406	3	1	1	61	2	1	2	7	15	2	1	0	1	1	0	0	0	0	0	-99	-99	-99	-99	0	-99	1	2	0	0	1	-99	-99	-99	10.6	0	0	7	15
145342		0					2	1	74	171	-99	0	1	1	57	27	-99	-99	7	15	2	-99	-99	1	-99	-99	0	0	0	-99	-99	-99	-99	-99	0	-99	1	1	4	1.6								7	15
145435		0					1	1	73	173	24.3911	1	1	1	50	2	1	2	7	15	2	-99	-99	0	0	0	0	0	0	0	-99	-99	-99	-99	0	-99	1	2	1	1.7								7	15
145436		0					1	1	72	162	27.4348	0	1	1	61	2	3	1.9	9	27	2	1	0	0	1	3	0	0	0	0	1	1	0	0	0	-99	1	2	2	0.6								9	27
145594	8881	2	0	0	0	0	1	1	89	175	29.0612	0	1	1	50	2	2	2	10	16	2	-99	-99	0	0	0	0	0	0	0	-99	-99	-99	-99	0	-99	1	2	2	4	0	0	-99	1	14.99	0	0	10	16
146005	5551	1	1	0	0	1	1	1	94	170	32.526	3	1	1	50	3	1	5	7	27	2	1	2	1	1	0	0	0	0	0	1	2	0	0	0	-99	1	2	1	6.5	0	1	2	0	10.03	0	0	7	27
146074	6661	1	0	0	1	0	1	1	70	175	22.8571	1	0	1	53	2	1	2.5	7	15	2	-99	-99	0	1	-99	0	0	0	0	-99	-99	-99	-99	0	-99	1	2	1	2	1	0	-99	0	12.45	0	0	7	15
147449		0					1	1	76	175	24.8163	0	1	1	55	3	-99	-99	9	15	2	1	1	0	0	0	0	0	0	0	0	0	0	0	0	-99	1	2	1	2.5								9	15
147735	6661	2	0	0	0	0	1	1	86	165	31.5886	1	0	1	50	1	1	3	8	15	2	-99	-99	1	1	0	0	0	0	0	-99	-99	-99	-99	0	-99	1	2	1	3	1	-99	-99	-99	0.74	0	0	8	15
147949		0					1	1	84	174	27.7447	1	1	1	52	2	1	2	11	16	2	-99	-99	0	1	0	0	0	0	0	-99	-99	-99	-99	0	-99	1	2	2	2								11	16
147976	7771	2	0	0	0	0	1	1	84	178	26.5118	0	1	1	46	2	1	2	11	16	2	-99	-99	1	1	3	0	0	0	0	-99	-99	-99	-99	0	-99	1	2	1	2	1	0	-99	0	28.5	0	0	11	16
148088		0					1	1	68	168	24.093	0	1	1	59	122	1	2	9	15	2	0	1	0	1	0	0	0	0	0	0	0	0	0	0	-99	1	2	2	2.5								9	15
148414		0					1	1	68	170	23.5294	0	1	1	47	2	1	4.4	8	15	2	1	1	0	1	0	0	0	0	0	1	0	0	0	0	-99	1	2	1	4								8	15
148469		0					1	1	81	-99	-99	0	1	3	54	-99	-99	-99	-99	-99	-99	-99	-99	-99	-99	-99	-99	-99	-99	-99	-99	-99	-99	-99	0	-99	0	-99	-99	-99								-99	-99
149993	7771	1	0	0	1	0	2	1	85	175	27.8	0	1	1	53	27	-99	-99	7.33672	-99	2	-99	-99	-99	-99	-99	0	0	0	0	-99	-99	-99	-99	0	-99	1	2	2	1.8	1	-99	4	0	-99	-99	1	7.33672	-99
151150		0					2	1	75	176	-99	0	1	1	65	27	-99	-99	8.03292	-99	2	-99	-99	-99	-99	-99	0	0	0	0	-99	-99	-99	-99	0	-99	1	2	1	9								8.03292	-99
151911		0					1	1	69	165	25.3444	1	1	1	55	1	2	1.8	11	15	2	1	0	0	1	0	0	0	0	0	1	1	0	0	0	-99	1	2	2	2								11	15
151949		0					2	1	61	168	-99	2	1	1	59	27	-99	-99	19.1685	15	2	-99	-99	-99	-99	-99	0	0	0	0	-99	-99	-99	-99	0	-99	1	2	0	0								19.1685	15
152475		0					1	1	63	165	23.1405	0	1	1	67	1	1	3	10	15	2	1	2	0	1	0	1	0	0	0	1	1	0	0	0	-99	1	2	4	2								10	15
152970		0					1	1	70	160	27.3438	1	1	1	63	1	2	3	8	15	2	1	0	0	0	2	0	0	0	0	1	1	0	0	0	-99	1	2	2	2.2								8	15
152972		0					1	1	80	175	26.1224	1	1	1	42	23	1	3	9	16	2	1	1	0	1	0	0	0	0	0	0	0	0	0	0	-99	1	2	1	2.7								9	16
153403	8881	2	0	0	0	0	1	1	75	165	27.5482	1	1	1	61	2	1	6	9	27	2	-99	-99	1	0	0	0	0	0	0	-99	-99	-99	-99	0	-99	1	2	1	7	0	0	-99	1	3.52	0	0	9	27
153438		0					1	1	70	166	25.4028	3	1	1	57	12	1	2.5	7	15	2	1	1	0	0	0	0	0	0	0	0	0	0	0	0	-99	1	2	2	2.5								7	15
154836		0					2	1	65	170	-99	1	1	1	63	27	-99	-99	6.86927	-99	2	-99	-99	-99	-99	-99	0	0	0	0	-99	-99	-99	-99	0	-99	1	2	-99	-99								6.86927	-99
155080	8881	1	0	0	0	0	2	0	54	160	21.1	0	1	1	57	17	-99	-99	8.28376	-99	2	-99	-99	-99	-99	-99	0	0	0	0	-99	-99	-99	-99	0	-99	1	2	3	2.5	1	1	3	0	-99	-99	1	8.28376	-99
155260		0					2	1	93	170	-99	3	1	1	52	3	-99	-99	11.8805	-99	2	-99	-99	-99	-99	-99	0	0	0	0	-99	-99	-99	-99	0	-99	1	2	3	1.3								11.8805	-99
155266		0					2	1	68	162	-99	1	0	1	52	17	-99	-99	11.2403	-99	2	-99	-99	-99	-99	-99	0	0	0	0	-99	-99	-99	-99	0	-99	1	2	1	9								11.2403	-99
155585		0					1	1	67	168	23.7387	1	1	1	52	2	1	3	7	27	2	1	1	0	0	2	0	0	0	0	1	1	0	0	0	-99	1	2	1	2.5								7	27
155872		0					1	1	72	162	27.4348	1	1	1	50	1	1	3.5	10	15	2	0	1	0	1	3	0	0	0	0	0	0	0	0	0	-99	1	2	1	5								10	15
156102		0					1	1	65	165	23.8751	0	1	1	60	1	1	2.1	9	16	2	1	0	0	0	0	0	0	0	0	1	1	0	0	0	-99	1	2	2	2								9	16
156164		0					2	1	85	-99	-99	1	1	2	65	-99	-99	-99	-99	-99	-99	-99	-99	-99	-99	-99	-99	-99	-99	-99	-99	-99	-99	-99	0	-99	0	-99	-99	-99								-99	-99
156265		0					1	1	75	173	25.0593	2	1	1	64	2	1	2.4	11	15	2	1	2	0	1	0	0	0	0	0	0	0	0	0	0	-99	1	2	2	3								11	15
157116	8881	2	0	0	0	0	1	1	89	181	27.1664	1	0	1	57	1	1	5	12	16	2	-99	-99	0	0	0	0	0	0	0	-99	-99	-99	-99	0	-99	1	2	6	6	0	1	-99	1	326.7	0	0	12	16
157289		0					2	1	98	174	-99	0	1	1	58	17	-99	-99	18.4107	-99	2	-99	-99	-99	-99	-99	0	0	0	0	-99	-99	-99	-99	0	-99	1	2	5	3.8								18.4107	-99
157355		0					1	1	73	179	22.7833	1	1	1	53	23	1	2.5	10	15	2	1	2	0	1	-99	0	0	0	0	1	1	0	0	0	-99	1	2	1	2								10	15
157459	9991	2	0	0	0	0	1	1	80	166	29.0318	0	1	1	68	1	4	2.8	7	16	2	-99	-99	0	1	0	0	0	0	0	-99	-99	-99	-99	0	-99	1	2	2	2	1	0	-99	-99	3.78	0	0	7	16
157861		0					1	1	80	180	24.6914	0	0	1	52	1	1	1	9	15	2	1	1	0	0	0	0	0	0	0	0	0	0	0	0	-99	1	2	1	1								9	15
157872	2222	2	0	0	0	0	2	1	64	164	23.8	0	1	1	59	17	-99	-99	7.70187	-99	2	-99	-99	-99	-99	-99	0	0	0	0	-99	-99	-99	-99	0	-99	1	2	2	4.5	1	-99	-99	-99	-99	-99	-99	7.70187	-99
158157		0					1	0	64	170	22.1453	0	1	1	50	4	-99	-99	8	15	2	0	0	0	1	1	0	0	0	0	0	0	0	0	0	-99	1	2	6	2								8	15
158275		0					1	1	88	181	26.8612	1	1	1	59	2	1	3	11	15	2	1	2	0	1	0	0	0	0	0	0	0	0	0	0	-99	1	2	1	2								11	15
159174		0					1	1	78	175	25.4694	0	1	1	61	2	1	2.5	8	15	2	1	1	0	1	2	0	0	0	0	1	1	0	0	0	-99	1	2	6	2								8	15
159205		0					2	1	76	170	-99	0	1	1	54	17	-99	-99	7.49747	-99	2	-99	-99	-99	-99	-99	0	0	0	0	-99	-99	-99	-99	0	-99	1	2	0	0								7.49747	-99
160655		0					2	1	70	170	-99	1	1	1	64	3	-99	2	13.3004	-99	3	-99	-99	-99	-99	-99	0	0	0	0	-99	-99	-99	-99	0	-99	1	2	2	1.6								13.3004	-99
161108		0					2	0	75	-99	-99	3	1	2	60	-99	-99	-99	-99	-99	-99	-99	-99	-99	-99	-99	-99	-99	-99	-99	-99	-99	-99	-99	0	-99	0	-99	-99	-99								-99	-99
161147		0					1	1	81	185	23.6669	3	1	1	63	2	1	1.4	9	27	2	-99	-99	0	0	0	0	0	0	0	-99	-99	-99	-99	0	-99	1	2	2	1.5								9	27
161498	9991	2	0	0	0	0	1	1	46	158	18.4265	1	1	1	50	13	2	2.5	8	15	2	1	1	0	0	3	0	0	0	0	1	2	0	0	0	-99	1	2	2	2	1	0	-99	0	25.28	0	0	8	15
162050	1112	2	0	0	0	0	1	0	77	160	30.0781	2	1	1	45	12	-99	-99	10	16	2	-99	-99	0	1	1	0	0	0	0	-99	-99	-99	-99	0	-99	1	2	1	2	1	-99	-99	-99	36.34	0	0	10	16
162125		0					2	1	60	169	-99	0	1	1	58	27	-99	-99	7.85775	28	2	-99	-99	-99	-99	-99	0	0	0	0	-99	-99	-99	-99	0	-99	1	2	2	3								7.85775	28
162386		0					1	1	77	172	26.0276	1	1	1	62	1	3	2.8	13	28	2	1	1	0	0	0	0	0	0	0	0	0	0	0	0	-99	1	2	2	6								13	28
162578		0					2	1	64	173	-99	0	1	1	63	27	-99	-99	6.97645	-99	2	-99	-99	-99	-99	-99	0	0	0	0	-99	-99	-99	-99	0	-99	1	1	5	8								6.97645	-99
162580	2222	2	0	0	0	0	1	1	65	165	23.8751	0	1	1	56	2	1	2.6	13	310	2	1	0	0	1	0	0	0	0	0	0	0	0	0	0	-99	1	2	1	2.5	1	0	-99	0	8.25	0	0	13	310
162862		0					2	1	56	170	-99	1	1	1	59	27	-99	-99	11.7189	-99	2	-99	-99	-99	-99	-99	0	0	0	0	-99	-99	-99	-99	0	-99	1	2	3	3.2								11.7189	-99
163692		0					2	1	78	179	-99	1	1	1	58	27	-99	-99	8.54535	-99	2	-99	-99	-99	-99	-99	0	0	0	0	-99	-99	-99	-99	0	-99	1	2	4	1.8								8.54535	-99
163779		0					1	0	52	152	22.5069	1	1	1	55	1	1	0.8	7	16	2	1	2	0	1	1	1	0	0	0	1	1	0	0	0	-99	1	1	1	2								7	16
164081		0					2	1	70	165	-99	1	1	1	65	27	-99	-99	7.18778	-99	2	-99	-99	-99	-99	-99	0	0	0	0	-99	-99	-99	-99	0	-99	1	2	0	-99								7.18778	-99
164321	1112	2	0	0	0	0	1	1	67	170	23.1834	1	1	1	65	2	3	3	7	27	2	-99	-99	0	0	0	0	0	0	0	-99	-99	-99	-99	0	-99	1	2	3	3	1	1	2	0	1002.4	1	1	7	27
165358		0					1	1	84	178	26.5118	1	1	1	54	1	2	-99	9	15	2	1	2	0	0	2	0	0	0	0	0	0	0	0	0	-99	1	2	1	4.5								9	15
165365		0					2	1	55	160	-99	1	1	1	49	17	-99	-99	14.3283	-99	-99	-99	-99	-99	-99	-99	0	0	0	0	-99	-99	-99	-99	0	-99	1	2	4	3								14.3283	-99
165668	2222	2	0	0	0	0	2	1	62	174	20.5	2	1	1	58	27	-99	-99	9.29774	-99	-99	-99	-99	-99	-99	-99	0	0	0	0	-99	-99	-99	-99	0	-99	1	2	5	1.8	0	1	2	-99	-99	-99	1	9.29774	-99
166019		0					2	1	70	-99	-99	1	1	2	41	-99	-99	-99	-99	-99	-99	-99	-99	-99	-99	-99	-99	-99	-99	-99	-99	-99	-99	-99	0	-99	0	-99	-99	-99								-99	-99
166236		0					1	1	88	-99	-99	1	1	2	61	-99	-99	-99	-99	-99	-99	-99	-99	-99	-99	-99	-99	-99	-99	-99	-99	-99	-99	-99	0	-99	0	-99	-99	-99								-99	-99
166612	9991	1	0	0	0	0	1	1	85	180	26.2346	0	1	1	58	12	1	3	9	15	2	1	2	0	1	1	0	0	0	0	0	0	0	0	0	-99	1	2	1	1	1	1	-99	1	6.28	0	0	9	15
166690		0					1	0	52	160	20.3125	1	1	1	58	4	1	1.5	7	15	2	0	0	0	0	1	0	0	0	0	1	2	0	0	0	-99	1	2	1	5								7	15
167414		0					2	1	74	170	-99	0	1	1	64	127	-99	-99	6.43	16	2	-99	-99	-99	-99	-99	0	0	0	0	-99	-99	-99	-99	0	-99	1	2	1	1.8								6.43	16
167448		0					1	1	76	175	24.8163	1	1	1	52	1	1	4	12	16	2	0	2	1	1	0	0	0	0	0	0	0	0	0	0	-99	1	2	1	4								12	16
167450	1112	1	0	0	0	0	1	1	77	172	26.0276	1	0	1	60	1	1	5	14	15	2	0	1	1	1	0	0	0	0	0	0	0	0	0	0	-99	1	2	1	4	1	0	-99	0	3.96	0	1	14	15
167745	2222	1	0	0	0	0	2	1	71	171	24.3	0	1	1	48	27	-99	-99	8.17482	-99	2	-99	-99	-99	-99	-99	0	0	0	0	-99	-99	-99	-99	0	-99	1	1	2	2	1	-99	2	-99	-99	-99	1	8.17482	-99
168260	9991	2	0	0	0	0	1	1	76	174	25.1024	0	1	1	51	1	-99	-99	8	15	2	-99	-99	0	0	1	0	0	0	0	-99	-99	-99	-99	0	-99	1	2	3	5	0	1	-99	0	5.35	0	1	8	15
168884		0					1	1	80	176	25.8264	0	1	1	47	2	1	1.8	7	15	2	0	1	0	0	3	0	0	0	0	0	0	0	0	0	-99	1	2	1	1								7	15
168886		0					1	1	67	-99	-99	1	1	2	64	-99	-99	-99	-99	-99	-99	-99	-99	-99	-99	-99	-99	-99	-99	-99	-99	-99	-99	-99	0	-99	0	-99	-99	-99								-99	-99
169316		0					2	1	65	174	-99	0	1	1	57	37	-99	-99	7.49747	-99	2	-99	-99	-99	-99	-99	0	0	0	0	-99	-99	-99	-99	0	-99	1	2	0	-99								7.49747	-99
170095		0					1	1	94	172	31.7739	0	1	1	52	3	1	1.8	9	28	2	1	0	0	0	0	0	0	0	0	0	0	0	0	0	-99	1	2	6	1.5								9	28
170808		0					2	1	73	162	-99	0	1	1	55	17	-99	-99	9.03013	-99	-99	-99	-99	-99	-99	-99	0	0	0	0	-99	-99	-99	-99	0	-99	1	2	1	2.8								9.03013	-99
170888	3332	2	0	0	0	0	1	1	80	178	25.2493	0	1	1	57	2	1	2	8	15	2	1	2	0	1	0	0	0	0	0	0	0	0	0	0	-99	1	2	1	3.7	1	0	-99	0	4.42	0	0	8	15
172552		0					1	1	86	173	28.7347	3	1	1	56	3	1	3	9	15	2	1	0	1	0	0	0	0	0	0	0	0	0	0	0	-99	1	2	2	4								9	15
172554		0					1	1	64	175	20.898	0	1	1	52	1	1	2	7	15	2	1	2	0	0	0	0	0	0	0	1	0	0	0	0	-99	1	1	2	3								7	15
172721		0					2	0	73	165	-99	0	1	1	61	27	-99	-99	11.9751	15	2	-99	-99	-99	-99	-99	0	0	0	0	-99	-99	-99	-99	0	-99	1	2	1	1.5								11.9751	15
172811		0					2	1	73	170	-99	0	0	1	48	27	-99	-99	9.92368	-99	2	-99	-99	-99	-99	-99	0	0	0	0	-99	-99	-99	-99	0	-99	1	1	1	1.7								9.92368	-99
172894		0					1	1	64	165	23.5078	1	1	1	55	6	2	1	7	15	2	0	2	0	0	2	0	0	0	0	0	0	0	0	0	-99	1	2	2	1.5								7	15
173021		0					1	1	70	168	24.8016	0	1	1	58	1	3	2.5	10	15	2	1	0	0	1	1	0	0	0	0	0	0	0	0	0	-99	1	2	1	3								10	15
173490	3332	2	0	0	0	0	2	1	64	173	21.4	0	1	1	58	27	-99	-99	15.507	-99	2	-99	-99	-99	-99	-99	0	0	0	0	-99	-99	-99	-99	0	-99	1	2	3	4.5	0	1	3	-99	-99	-99	0	15.507	-99
173730		0					1	1	63	160	24.6094	1	1	1	50	12	3	1	7	27	2	1	1	0	0	1	0	0	0	0	0	0	0	0	0	-99	1	2	3	1.5								7	27
173790		0					1	1	104	187	29.7406	1	1	1	55	1	1	16	10	15	2	1	2	0	1	0	0	0	0	0	0	0	0	0	0	-99	1	2	1	3								10	15
173945		0					2	1	68	172	-99	1	1	1	55	27	-99	-99	6.43	-99	2	-99	-99	-99	-99	-99	0	0	0	0	-99	-99	-99	-99	0	-99	1	2	1	4.5								6.43	-99
174044		0					1	1	77	172	26.0276	0	1	1	49	1	1	2.5	9	15	2	1	1	0	0	3	0	0	0	0	0	0	0	0	0	-99	1	2	2	1.7								9	15
174090	3332	2	0	0	0	0	2	1	87	165	32	1	1	1	45	27	-99	-99	6.43	-99	2	-99	-99	-99	-99	-99	0	0	0	0	-99	-99	-99	-99	0	-99	1	2	3	8	1	0	3	-99	-99	-99	1	6.43	-99
174321		0					2	1	86	180	-99	0	1	1	51	27	-99	-99	11.9894	-99	2	-99	-99	-99	-99	-99	0	0	0	0	-99	-99	-99	-99	0	-99	1	2	1	3.5								11.9894	-99
174340		0					2	1	77	183	-99	0	1	1	67	127	-99	-99	11.0921	-99	2	-99	-99	-99	-99	-99	0	0	0	0	-99	-99	-99	-99	0	-99	1	2	1	2								11.0921	-99
174374		0					1	1	85	170	29.4118	0	0	1	52	1	2	1.5	7	15	2	1	0	0	1	2	0	0	0	0	0	0	0	0	0	-99	1	2	1	4.5								7	15
174882		0					2	0	66	170	-99	1	1	1	49	27	-99	-99	10.4778	-99	-99	-99	-99	-99	-99	-99	0	0	0	0	-99	-99	-99	-99	0	-99	1	2	0	-99								10.4778	-99
174947		0					1	1	74	178	23.3556	1	1	1	42	2	1	4.6	14	311	2	1	1	0	0	0	0	0	0	0	0	0	0	0	0	-99	1	2	1	3.5								14	311
175031		0					2	1	72	168	-99	0	0	1	57	27	-99	-99	9.36848	-99	2	-99	-99	-99	-99	-99	0	0	0	0	-99	-99	-99	-99	0	-99	1	2	1	1.5								9.36848	-99
175322		0					2	1	82	178	-99	2	1	1	60	27	-99	-99	11.5903	-99	2	-99	-99	-99	-99	-99	0	0	0	0	-99	-99	-99	-99	0	-99	1	2	0	-99								11.5903	-99
176156	6662	2	0	0	0	0	1	1	84	173	28.0664	0	0	1	46	23	1	2.1	8	15	2	1	1	0	1	3	0	0	0	0	0	0	0	0	0	-99	1	2	1	1.7	1	-99	-99	-99	5.38	0	0	8	15
176217		0					1	1	84	175	27.4286	1	1	1	61	23	2	2	9	15	2	1	2	0	0	0	0	0	0	0	0	0	0	0	0	-99	1	2	3	3								9	15
176561		0					1	1	73	174	24.1115	1	1	1	61	2	1	5	9	16	2	1	2	0	0	1	0	0	0	0	1	1	0	0	0	-99	1	2	2	4.5								9	16
177329		0					1	1	84	178	26.5118	0	1	1	50	1	1	1.4	8	15	2	1	2	0	1	1	0	0	0	0	1	1	0	0	0	-99	1	2	1	3								8	15
177607		0					1	1	74	170	25.6055	0	1	1	62	1	1	1.3	8	15	2	1	2	0	1	0	0	0	0	0	1	1	0	0	0	-99	1	2	2	2.5								8	15
178661	3332	1	0	0	0	0	2	1	85	170	29.4	1	1	1	52	3	-99	-99	7.49747	-99	2	-99	-99	-99	-99	-99	0	0	0	0	-99	-99	-99	-99	0	-99	1	2	2	4.5	-99	-99	3	-99	-99	-99	0	7.49747	-99
178925		0					2	1	93	179	-99	0	1	1	63	17	-99	-99	31.4778	-99	2	-99	-99	-99	-99	-99	0	0	0	0	-99	-99	-99	-99	0	-99	1	2	0	-99								31.4778	-99
178975	5552	2	0	0	0	0	1	1	90	180	27.7778	2	0	1	59	12	3	1.5	12	16	2	1	1	0	0	1	0	0	0	0	0	0	0	0	0	-99	1	2	4	8	0	1	2	0	119.89	0	0	12	16
179113		0					1	1	90	-99	-99	1	1	2	64	-99	-99	-99	-99	-99	-99	-99	-99	-99	-99	-99	-99	-99	-99	-99	-99	-99	-99	-99	0	-99	0	-99	-99	-99								-99	-99
179250		0					1	1	71	193	19.0609	3	1	1	45	3	1	1.7	7	16	2	1	1	0	1	0	0	0	0	0	0	0	0	0	0	-99	1	2	1	3								7	16
179252		0					1	1	74	176	23.8895	1	1	1	52	2	1	2.8	7	15	2	1	2	0	0	1	0	0	0	0	1	1	1	1	0	-99	1	2	1	2.5								7	15
179339		0					1	1	78	177	24.8971	1	1	1	58	1	1	2.5	7	15	2	0	2	0	1	0	0	0	0	0	0	0	0	0	0	-99	1	2	4	3.5								7	15
179584		0					2	1	66	170	-99	1	1	1	65	27	-99	-99	11.7849	-99	2	-99	-99	-99	-99	-99	0	0	0	0	-99	-99	-99	-99	0	-99	1	2	1	2.5								11.7849	-99
179652		0					1	1	62	162	23.6244	0	1	1	56	16	2	2.2	9	15	2	1	1	0	0	1	0	0	0	0	0	0	0	0	0	-99	1	2	2	2								9	15
179833		0					2	1	93	184	-99	1	1	1	50	27	-99	-99	9.50325	-99	2	-99	-99	-99	-99	-99	0	0	0	0	-99	-99	-99	-99	0	-99	1	2	4	2.5								9.50325	-99
179857		0					2	1	70	176	-99	1	1	1	56	3	-99	-99	12.2396	-99	2	-99	-99	-99	-99	-99	0	0	0	0	-99	-99	-99	-99	0	-99	1	2	1	2.9								12.2396	-99
180167		0					2	1	75	-99	-99	1	1	3	64	-99	-99	-99	-99	-99	-99	-99	-99	-99	-99	-99	-99	-99	-99	-99	-99	-99	-99	-99	0	-99	0	-99	-99	-99								-99	-99
180184		0					1	1	74	174	24.4418	1	1	1	58	2	2	3	9	15	2	1	1	0	1	2	0	0	0	0	0	0	0	0	0	-99	1	2	2	3.1								9	15
180246		0					2	1	85	183	-99	1	1	1	66	27	-99	-99	25.0524	-99	2	-99	-99	-99	-99	-99	0	0	0	0	-99	-99	-99	-99	0	-99	1	2	2	2.2								25.0524	-99
180297		0					2	1	92	175	-99	1	1	1	50	27	-99	-99	14.0725	-99	2	-99	-99	-99	-99	-99	0	0	0	0	-99	-99	-99	-99	0	-99	1	2	5	1.1								14.0725	-99
181011		0					2	1	90	173	-99	1	1	1	48	127	-99	-99	12.8186	-99	2	-99	-99	-99	-99	-99	0	0	0	0	-99	-99	-99	-99	0	-99	1	2	1	2.8								12.8186	-99
181076		0					1	1	60	177	19.1516	1	1	1	60	2	2	1.3	11	15	2	1	2	0	1	3	0	0	0	0	0	0	0	0	0	-99	1	2	1	1.5								11	15
181493		0					2	1	58	162	-99	0	1	1	65	27	-99	-99	19.3878	-99	2	-99	-99	-99	-99	-99	0	0	0	0	-99	-99	-99	-99	0	-99	1	2	0	-99								19.3878	-99
181501		0					1	1	79	171	27.0169	1	1	1	60	1	1	3	7	15	2	1	1	0	0	3	0	0	0	0	0	0	0	0	0	-99	1	2	1	3.5								7	15
181503		0					1	1	81	170	28.0277	1	1	1	53	1	2	2.6	16	16	2	1	2	0	0	0	0	0	0	0	0	0	0	0	0	-99	1	2	4	3								16	16
181518		0					2	0	53	155	-99	1	1	1	60	27	-99	-99	7.49747	-99	2	-99	-99	-99	-99	-99	0	0	0	0	-99	-99	-99	-99	0	-99	1	2	2	2.4								7.49747	-99
181677		0					2	1	81	-99	-99	1	1	3	65	-99	-99	-99	-99	-99	-99	-99	-99	-99	-99	-99	-99	-99	-99	-99	-99	-99	-99	-99	0	-99	0	-99	-99	-99								-99	-99
182537		0					1	1	65	162	24.7676	1	1	1	56	2	1	1.5	7	16	2	1	2	1	1	0	0	0	0	0	1	1	0	0	0	-99	1	2	2	1.5								7	16
182674	4442	2	0	0	0	0	1	1	61	162	23.2434	1	1	1	64	1	1	2.8	7	16	2	-99	-99	0	0	0	0	0	0	0	-99	-99	-99	-99	0	-99	1	2	1	2.5	1	0	2	0	2.1	0	0	7	16
182817		0					1	1	71	168	25.1559	0	1	1	48	2	3	1.8	16	310	2	1	1	0	0	0	0	0	0	0	0	0	1	1	0	-99	1	2	2	2.2								16	310
182971		0					1	1	82	182	24.7555	0	1	1	53	3	3	1.8	14	310	2	1	2	0	1	2	0	0	0	0	0	0	0	0	0	-99	1	2	3	4								14	310
183168		0					1	1	69	156	28.3531	0	1	1	63	12	1	2.6	9	28	2	-99	-99	0	0	2	0	0	0	0	-99	-99	-99	-99	0	-99	1	2	2	2.5								9	28
183170	4442	2	0	0	0	0	1	1	68	157	27.5873	0	1	1	59	1	1	1.9	9	15	2	1	2	0	1	1	0	0	0	0	0	0	0	0	0	-99	1	2	2	2	1	0	2	0	0.71	0	0	9	15
183287	4442	1	0	0	0	0	1	1	82	173	27.3982	1	1	1	58	3	1	3.2	10	15	2	-99	-99	1	0	2	0	0	0	0	-99	-99	-99	-99	0	-99	1	2	1	3	1	-99	-99	-99	5.5	0	0	10	15
183344		0					2	0	51	160	-99	1	1	1	65	3	-99	-99	7.34212	16	-99	-99	-99	-99	-99	-99	0	0	0	0	-99	-99	-99	-99	0	-99	1	2	0	-99								7.34212	16
183759	5552	1	0	0	0	0	1	1	74	176	23.8895	3	1	1	47	2	1	2.1	21	16	2	0	0	0	1	0	0	0	0	0	0	0	0	0	0	-99	1	2	3	4	0	0	1	0	104.52	0	0	21	16
184039		0					2	1	60	154	-99	0	1	1	47	3	-99	-99	19.8351	-99	2	-99	-99	-99	-99	-99	0	0	0	0	-99	-99	-99	-99	0	-99	1	2	-99	-99								19.8351	-99
184167	6662	2	0	0	0	0	1	1	70	173	23.3887	0	1	1	43	23	1	0.0875	11	28	2	-99	-99	1	1	0	0	0	0	0	-99	-99	-99	-99	0	-99	1	2	3	2.1	1	1	3	0	20.87	0	0	11	28
184257		0					1	1	75	160	29.2969	1	1	1	49	2	3	2.5	9	16	2	1	0	1	1	0	0	0	0	0	0	0	0	0	0	-99	1	2	2	2.7								9	16
184825		0					1	1	85	173	28.4005	0	1	1	54	12	1	4.6	7	15	2	1	0	0	0	1	0	0	0	0	0	0	0	0	0	-99	1	2	1	3								7	15
184827		0					1	1	68	173	22.7204	1	1	1	60	2	2	2.2	8	15	2	0	2	0	0	0	0	0	0	0	0	0	0	0	0	-99	1	2	3	2.6								8	15
185792		0					1	1	59	164	21.9363	1	1	1	64	2	1	3	10	28	2	1	2	0	1	0	0	0	0	0	0	0	0	0	0	-99	1	2	1	1.7								10	28
185794		0					1	1	74	166	26.8544	0	1	1	51	1	1	1.4	9	27	2	0	0	0	0	0	0	0	0	0	0	0	0	0	0	-99	1	2	1	2								9	27
186033	5552	2	0	0	0	0	2	0	53	155	22.1	2	1	1	40	17	-99	-99	-99	-99	2	-99	-99	-99	-99	-99	0	0	0	0	-99	-99	-99	-99	0	-99	1	2	2	3.2	1	1	3	-99	-99	-99	0	-99	-99
186137	5552	2	0	0	0	1	2	0	68	156	27.9	1	1	1	62	7	-99	-99	12.8186	-99	2	-99	-99	-99	-99	-99	0	0	0	0	-99	-99	-99	-99	0	-99	1	2	1	2.5	1	0	2	-99	-99	-99	0	12.8186	-99
186269		0					2	1	84	-99	-99	1	1	3	55	-99	-99	-99	-99	-99	-99	-99	-99	-99	-99	-99	-99	-99	-99	-99	-99	-99	-99	-99	0	-99	0	-99	-99	-99								-99	-99
186502		0					1	1	75	172	25.3515	1	1	1	62	2	1	1.7	7	15	2	1	2	1	1	2	0	0	0	0	0	0	0	0	0	-99	1	2	1	3.2								7	15
186660	4442	2	0	0	0	0	2	1	50	168	17.7	1	1	1	#REF!	6	-99	-99	7.49747	-99	2	-99	-99	-99	-99	-99	0	0	0	0	-99	-99	-99	-99	0	-99	1	1	3	8.5	0	-99	3	-99	-99	-99	0	7.49747	-99
186722	6662	2	0	0	0	0	1	1	76	165	27.9155	0	1	1	60	2	1	2	13	311	2	-99	-99	0	1	0	0	0	0	0	-99	-99	-99	-99	0	-99	1	2	1	3.2	1	1	2	0	27	0	0	18	311
186917		0					1	1	68	170	23.5294	1	1	1	54	2	3	2	10	15	2	0	1	0	1	2	0	0	0	0	1	1	0	0	0	-99	1	2	3	2								10	15
186920		0					2	0	67	165	-99	1	1	1	61	17	-99	-99	-99	16	2	-99	-99	-99	-99	-99	0	0	0	0	-99	-99	-99	-99	0	-99	1	2	1	3.1								-99	16
187229		0					1	1	71	175	23.1837	1	1	1	48	2	1	1.2	10	16	2	1	2	0	1	0	0	0	0	0	1	1	0	0	0	-99	1	2	1	2								10	16
187452		0					1	1	61	172	20.6193	1	1	1	55	16	2	2	7	15	2	1	1	1	0	0	0	0	0	0	0	0	0	0	0	-99	1	2	2	1.6								7	15
187716		0					1	1	69	170	23.8754	1	1	1	61	1	3	1.3	7	15	2	1	2	0	1	1	0	0	0	0	0	0	0	0	0	-99	1	2	2	3.2								7	15
187897		0					2	0	59	170	-99	0	0	1	55	27	-99	-99	9.36848	-99	3	-99	-99	-99	-99	-99	0	0	0	0	-99	-99	-99	-99	0	-99	1	2	1	-99								9.36848	-99
188298		0					2	1	86	185	-99	0	1	1	61	27	-99	-99	14.4348	-99	2	-99	-99	-99	-99	-99	0	0	0	0	-99	-99	-99	-99	0	-99	1	2	1	2.6								14.4348	-99
188389		0					1	1	80	172	27.0416	1	1	1	59	2	1	1.9	9	15	2	0	0	0	1	3	0	0	0	0	0	0	0	0	0	-99	1	2	3	1.7								9	15
188467	6662	1	0	0	0	0	1	1	82	173	27.3982	2	1	1	50	1	3	2.3	9	15	2	1	2	0	0	0	0	0	0	0	0	0	0	0	0	-99	1	2	7	2	0	1	2	1	7.2	0	1	9	15
188700		0					2	1	69	-99	-99	1	1	5	62	-99	-99	-99	-99	-99	-99	-99	-99	-99	-99	-99	-99	-99	-99	-99	-99	-99	-99	-99	0	-99	0	-99	-99	-99								-99	-99
188891		0					2	1	96	-99	-99	1	1	3	59	-99	-99	-99	-99	-99	-99	-99	-99	-99	-99	-99	-99	-99	-99	-99	-99	-99	-99	-99	0	-99	0	-99	-99	-99								-99	-99
189026	7772	2	0	0	0	0	1	1	78	170	26.9896	2	1	1	53	2	1	2.2	9	16	2	1	1	1	1	1	0	0	0	0	1	1	0	0	0	-99	1	2	3	2.5	1	1	2	0	8.29	0	0	9	16
189208		0					2	1	84	-99	-99	1	1	3	46	-99	-99	-99	-99	-99	-99	-99	-99	-99	-99	-99	-99	-99	-99	-99	-99	-99	-99	-99	0	-99	0	-99	-99	-99								-99	-99
189245		0					1	1	96	170	33.218	0	1	1	51	2	2	7	11	15	2	1	2	0	1	2	0	0	0	0	0	0	0	0	0	-99	1	2	2	6								12	15
189692		0					2	1	82	-99	-99	0	1	5	59	-99	-99	-99	-99	-99	-99	-99	-99	-99	-99	-99	-99	-99	-99	-99	-99	-99	-99	-99	0	-99	0	-99	-99	-99								-99	-99
189970		0					1	1	90	174	29.7265	0	1	1	57	2	2	3	9	16	2	1	0	1	1	2	0	0	0	0	1	2	0	0	0	-99	1	2	5	3.4								9	16
190017		0					1	1	84	180	25.9259	1	1	1	53	2	1	2.3	8	15	2	0	2	0	1	0	0	0	0	0	0	0	0	0	0	-99	1	2	1	2								8	15
190331		0					1	0	47	147	21.7502	0	1	1	56	3	1	2.2	9	15	2	1	1	0	1	0	0	0	0	0	1	1	0	0	0	-99	1	2	1	2								9	15
190391		0					2	1	59	161	-99	0	1	1	66	27	-99	-99	9.36848	15	2	-99	-99	-99	-99	-99	0	0	0	0	-99	-99	-99	-99	0	-99	1	2	3	2.3								9.36848	15
190667		0					2	0	62	165	-99	2	1	1	58	27	-99	-99	13.8396	15	-99	-99	-99	-99	-99	-99	0	0	0	0	-99	-99	-99	-99	0	-99	1	2	0	-99								13.8396	15
190696		0					1	1	63	168	22.3214	1	1	1	55	2	1	1.5	9	15	2	0	0	1	1	0	0	0	0	0	0	0	0	0	0	-99	1	2	1	2.5								9	15
190898		0					1	1	80	178	25.2493	1	1	1	56	2	1	3.9	9	15	2	-99	-99	0	0	0	0	0	0	0	-99	-99	-99	-99	0	-99	1	2	1	3.4								9	15
190962		0					1	1	72	170	24.9135	0	1	1	57	2	1	3.5	7	15	2	1	1	0	1	0	0	0	0	0	1	1	0	0	0	-99	1	2	5	3								7	15
191685		0					2	1	71	-99	-99	1	1	3	58	-99	-99	-99	-99	-99	-99	-99	-99	-99	-99	-99	-99	-99	-99	-99	-99	-99	-99	-99	0	-99	0	-99	-99	-99								-99	-99
191687		0					2	0	65	154	-99	2	1	1	61	127	-99	-99	8.472	-99	2	-99	-99	-99	-99	-99	0	0	0	0	-99	-99	-99	-99	0	-99	1	2	-99	-99								8.472	-99
191719		0					1	1	74	170	25.6055	1	0	1	48	26	1	2.5	13	28	2	0	0	0	1	1	0	0	0	0	1	0	0	0	0	-99	1	2	3	1.2								13	28
191839		0					1	0	67	168	23.7387	1	1	1	63	2	3	1.5	30	311	2	-99	-99	-99	-99	-99	-99	-99	-99	-99	-99	-99	-99	-99	0	-99	1	2	-99	-99								30	311
192929		0					1	1	73	170	25.2595	1	1	1	51	3	2	1.7	11	27	2	1	2	1	1	0	0	0	0	0	0	0	0	0	0	-99	1	2	1	1.3								11	27
193304		0					1	1	76	170	26.2976	0	1	1	59	1	1	0.8	8	15	2	1	2	1	0	0	0	0	0	0	1	1	0	0	0	-99	1	2	2	1.6								8	15
194120		0					1	1	83	-99	-99	0	1	2	64	-99	-99	-99	-99	-99	-99	-99	-99	-99	-99	-99	-99	-99	-99	-99	-99	-99	-99	-99	0	-99	0	-99	-99	-99								-99	-99
194798		0					2	1	70	180	-99	2	1	1	53	27	-99	-99	9.03013	-99	2	-99	-99	-99	-99	-99	0	0	0	0	-99	-99	-99	-99	0	-99	1	2	5	1.6								9.03013	-99
194951	7772	2	0	0	0	0	2	0	55	162	21	0	0	1	53	27	-99	-99	13.8475	-99	2	-99	-99	-99	-99	-99	0	0	0	0	-99	-99	-99	-99	0	-99	1	2	2	1.5	1	0	2	-99	-99	-99	0	13.8475	-99
194958		0					1	1	68	166	24.677	0	1	1	66	2	1	2.5	16	28	2	-99	-99	0	1	0	0	0	0	0	-99	-99	-99	-99	0	-99	1	2	3	2								16	28
195086		0					1	1	77	169	26.9598	0	1	1	48	2	-99	-99	13	310	2	0	0	1	0	0	0	0	0	0	0	0	0	0	0	-99	1	2	2	0.6								13	310
195111		0					1	0	52	160	20.3125	1	1	1	43	2	1	0.0881944	7	15	2	-99	-99	1	0	0	0	0	0	0	-99	-99	-99	-99	0	-99	1	2	2	5								7	15
195117		0					2	1	65	170	-99	1	1	1	56	27	-99	-99	13.2847	28	2	-99	-99	-99	-99	-99	0	0	0	0	-99	-99	-99	-99	0	-99	1	2	-99	-99								13.2847	28
195452		0					1	1	76	177	24.2587	1	1	1	38	123	1	1	12	28	2	1	1	0	1	0	0	0	0	0	0	0	1	1	0	-99	1	2	0	0								12	28
195540		0					2	1	65	176	-99	2	1	3	62	-99	-99	-99	-99	-99	-99	-99	-99	-99	-99	-99	-99	-99	-99	-99	-99	-99	-99	-99	0	-99	0	-99	-99	-99								-99	-99
195646		0					2	1	76	176	-99	0	1	1	44	27	-99	-99	6.43	-99	2	-99	-99	-99	-99	-99	0	0	0	0	-99	-99	-99	-99	0	-99	1	2	4	2.2								6.43	-99
195648	7772	2	0	0	0	0	1	0	41	147	18.9736	0	1	1	47	12	1	4	12	29	2	-99	-99	0	0	0	0	0	0	0	-99	-99	-99	-99	0	-99	1	2	2	3.5	0	0	2	0	5.56	0	0	12	29
196162		0					2	1	71	176	-99	1	1	1	54	27	-99	-99	16.3771	-99	-99	-99	-99	-99	-99	-99	0	0	0	0	-99	-99	-99	-99	0	-99	1	2	2	4.5								16.3771	-99
196301		0					2	1	73	165	-99	3	1	1	59	17	-99	-99	7.49747	-99	2	-99	-99	-99	-99	-99	0	0	0	0	-99	-99	-99	-99	0	-99	1	2	4	3.2								7.49747	-99
196659		0					1	1	89	182	26.8687	0	1	1	55	2	1	3.6	8	15	2	0	1	0	1	0	0	0	0	1	1	2	0	0	0	-99	1	2	2	3								8	15
196763		0					1	1	92	178	29.0367	1	1	1	57	3	1	2	8	15	2	1	2	1	1	0	0	0	0	0	1	1	0	0	0	-99	1	2	1	1.8								8	15
197114	7772	1	0	0	0	0	1	0	57	158	22.8329	3	1	1	65	2	2	2.5	9	16	2	0	0	0	0	1	0	0	0	0	0	0	1	1	0	-99	1	2	2	1.8	1	1	1	0	1.41	0	0	9	16
197335		0					1	1	78	175	25.4694	2	1	1	60	1	3	3.2	8	15	2	-99	-99	1	0	0	0	0	0	0	-99	-99	-99	-99	0	-99	1	2	8	5								8	15
197439		0					1	1	91	165	33.4252	1	1	1	63	12	2	3.5	7	15	2	1	1	1	1	3	0	0	0	0	0	0	0	0	0	-99	1	2	1	4								7	15
197687		0					1	1	90	160	35.1562	1	1	1	55	6	2	3	8	15	2	1	2	1	1	3	0	0	0	0	1	1	0	0	0	-99	1	2	1	4.5								8	15
197954		0					2	1	68	170	-99	2	1	1	48	27	-99	-99	11.6502	15	2	-99	-99	-99	-99	-99	0	0	0	0	-99	-99	-99	-99	0	-99	1	2	4	1.1								11.6502	15
198283		0					2	1	72	169	-99	0	1	1	56	27	-99	-99	11.3743	-99	2	-99	-99	-99	-99	-99	0	0	0	0	-99	-99	-99	-99	0	-99	1	1	8	2.5								11.3743	-99
198381		0					1	1	88	175	28.7347	1	1	1	51	26	1	3.7	9	15	2	1	1	0	0	1	0	0	0	0	0	0	0	0	0	-99	1	2	3	3.2								9	15
198383		0					1	0	64	160	25	2	1	1	59	2	3	2.5	8	15	2	-99	-99	1	1	0	0	0	0	0	-99	-99	-99	-99	0	-99	1	2	3	1								8	15
198385		0					1	1	70	170	24.2215	0	0	1	48	2	1	3.7	8	15	2	1	2	0	0	0	0	0	0	0	0	0	0	0	0	-99	1	2	1	3.5								8	15
198387		0					2	0	66	164	-99	0	1	1	64	27	-99	-99	11.1251	-99	2	-99	-99	-99	-99	-99	0	0	0	0	-99	-99	-99	-99	0	-99	1	2	2	2								11.1251	-99
198821		0					1	1	68	170	23.5294	1	1	1	50	3	1	4.5	9	16	2	1	1	0	0	3	0	0	0	0	1	1	0	0	0	-99	1	2	1	4								9	16
199002		0					1	1	84	170	29.0657	0	1	1	65	23	1	3.8	15	16	2	1	2	0	1	3	0	0	0	0	0	0	0	0	0	-99	1	2	3	4								15	16
199004		0					1	1	87	181	26.556	2	1	1	63	3	1	1.3	7	15	2	1	1	0	1	1	0	1	0	0	0	0	0	0	0	-99	1	2	5	1.7								7	15
199581	9992	2	0	0	0	0	1	0	61	171	20.8611	0	1	1	65	2	2	2.2	7	15	2	1	0	0	1	1	0	0	0	0	1	1	0	0	0	-99	1	2	2	2	1	0	2	0	133.51	0	0	7	15
199585		0					1	1	92	-99	-99	0	1	2	62	-99	-99	-99	-99	-99	-99	-99	-99	-99	-99	-99	-99	-99	-99	-99	-99	-99	-99	-99	0	-99	0	-99	-99	-99								-99	-99
200072		0					2	0	68	170	-99	0	1	2	65	-99	-99	-99	-99	-99	-99	-99	-99	-99	-99	-99	-99	-99	-99	-99	-99	-99	-99	-99	0	-99	0	-99	-99	-99								-99	-99
200077		0					1	1	71	168	25.1559	1	1	1	52	2	3	4.5	7	15	2	1	1	0	1	1	0	0	0	0	1	1	0	0	0	-99	1	2	5	3.2								7	15
200383		0					2	0	49	158	-99	0	1	1	53	27	-99	-99	12.4203	-99	2	-99	-99	-99	-99	-99	0	0	0	0	-99	-99	-99	-99	0	-99	1	2	-99	-99								12.4203	-99
200767		0					2	1	61	168	-99	1	0	1	61	27	-99	-99	-99	-99	-99	-99	-99	-99	-99	-99	0	0	0	0	-99	-99	-99	-99	0	-99	1	2	-99	-99								-99	-99
201652		0					2	1	82	163	-99	1	0	1	61	17	-99	-99	12.3568	-99	2	-99	-99	-99	-99	-99	0	0	0	0	-99	-99	-99	-99	0	-99	1	2	3	2.8								12.3568	-99
201701		0					1	1	72	180	22.2222	0	1	1	62	1	2	1.9	12	15	2	1	2	1	0	0	0	0	0	0	0	0	0	0	0	-99	1	2	2	1.5								12	15
201943	8882	2	0	0	0	0	1	1	75	172	25.3515	1	1	1	58	3	4	2	13	27	2	1	0	0	0	0	0	0	0	0	1	1	0	0	0	-99	1	2	4	2	0	1	2	0	2.05	0	0	13	27
202149		0					1	1	70	170	24.2215	1	1	1	52	2	2	2.8	11	27	2	1	1	0	1	2	0	0	0	0	0	0	0	0	0	-99	1	2	7	2								11	27
202483		0					1	1	75	168	26.5731	1	1	1	51	2	1	1.9	9	27	2	1	2	0	0	0	0	0	0	0	0	0	0	0	0	-99	1	2	2	1.3								9	27
202555		0					1	1	83	173	27.7323	1	1	1	60	4	2	1.8	10	16	2	1	2	1	1	0	0	0	0	0	1	0	0	0	0	-99	1	2	3	4								10	16
203431		0					2	1	76	188	-99	0	1	1	57	17	-99	-99	7.49747	-99	2	-99	-99	-99	-99	-99	0	0	0	0	-99	-99	-99	-99	0	-99	1	2	0	-99								7.49747	-99
203893		0					2	0	56	161	-99	0	1	1	66	27	-99	-99	8.83227	-99	2	-99	-99	-99	-99	-99	0	0	0	0	-99	-99	-99	-99	0	-99	1	1	1	4								8.83227	-99
205053		0					1	1	64	-99	-99	1	1	2	60	-99	-99	-99	-99	-99	-99	-99	-99	-99	-99	-99	-99	-99	-99	-99	-99	-99	-99	-99	0	-99	0	-99	-99	-99								-99	-99
205326		0					2	0	76	-99	-99	0	1	5	60	-99	-99	-99	-99	-99	-99	-99	-99	-99	-99	-99	-99	-99	-99	-99	-99	-99	-99	-99	0	-99	0	-99	-99	-99								-99	-99
205377		0					2	1	68	170	-99	1	1	1	64	4	-99	-99	10.4778	-99	2	-99	-99	-99	-99	-99	0	0	0	0	-99	-99	-99	-99	0	-99	1	2	1	1								10.4778	-99
205528		0					2	1	72	165	-99	0	1	1	54	17	-99	-99	7.49747	-99	2	-99	-99	-99	-99	-99	0	0	0	0	-99	-99	-99	-99	0	-99	1	2	-99	2.4								7.49747	-99
206154		0					1	1	81	165	29.7521	1	1	1	59	13	1	2.1	10	15	2	1	2	0	1	0	1	0	0	0	0	0	0	0	0	-99	1	2	1	1.8								10	15
206398		0					1	1	65	167	23.3067	0	1	1	51	23	2	1.6	9	15	2	1	1	0	0	0	0	0	0	0	0	0	0	0	0	-99	1	2	2	1.2								9	15
206648		0					2	1	84	187	-99	1	1	1	52	127	-99	-99	9.46374	-99	2	-99	-99	-99	-99	-99	0	0	0	0	-99	-99	-99	-99	0	-99	1	2	2	1								9.46374	-99
207032	8882	2	0	0	0	0	1	1	86	183	25.6801	1	1	1	58	6	1	1.6	7	15	2	-99	-99	0	0	0	0	0	0	0	-99	-99	-99	-99	0	-99	1	2	0	0	1	-99	-99	-99	0.93	0	0	7	15
207153		0					1	1	70	178	22.0932	0	1	1	52	2	1	1.2	7	15	2	1	1	0	1	2	0	0	0	0	1	1	0	0	0	-99	1	2	1	2.1								7	15
207182		0					1	0	63	169	22.0581	3	1	1	45	2	1	1.3	10	16	2	0	0	0	0	0	0	0	0	0	1	1	0	0	0	-99	1	2	2	1.6								10	16
207286		0					2	0	73	-99	-99	0	1	2	66	-99	-99	-99	-99	27	-99	-99	-99	-99	-99	-99	-99	-99	-99	-99	-99	-99	-99	-99	0	-99	0	-99	-99	-99								-99	27
207537		0					1	1	80	179	24.968	0	1	1	64	2	3	2.5	11	27	2	1	1	0	0	3	0	0	0	0	-99	-99	-99	-99	0	-99	1	2	5	2.6								11	27
207726		0					1	1	94	172	31.7739	0	1	1	59	3	1	-99	11	15	2	1	2	1	0	0	0	0	0	0	0	0	0	0	0	-99	1	2	4	3								11	15
207773	9992	2	0	0	0	0	2	1	95	182	28.7	3	1	1	50	27	-99	-99	13.4707	-99	2	-99	-99	-99	-99	-99	0	0	0	0	-99	-99	-99	-99	0	-99	1	2	1	1	1	0	3	-99	-99	-99	1	13.4707	-99
207881	3333	2	0	0	0	0	1	1	80	165	29.3848	2	1	1	60	4	1	2.3	9	15	2	-99	-99	0	1	2	0	0	0	0	-99	-99	-99	-99	0	-99	1	2	1	4	1	0	2	0	4.15	0	0	9	15
208063		0					2	1	50	-99	-99	0	1	5	65	-99	-99	-99	-99	-99	-99	-99	-99	-99	-99	-99	-99	-99	-99	-99	-99	-99	-99	-99	0	-99	0	-99	-99	-99								-99	-99
208316	8882	2	0	0	0	0	1	0	53	165	19.4674	1	1	1	44	2	1	1.7	11	27	2	-99	-99	0	0	0	0	0	0	0	-99	-99	-99	-99	0	-99	1	2	1	2.5	1	0	3	0	3.4	0	0	11	27
208365		0					1	1	74	174	24.4418	1	1	1	52	3	3	4.4	10	27	2	1	1	0	0	1	0	0	0	0	0	0	0	0	0	-99	1	2	1	3								10	27
208447		0					1	1	100	180	30.8642	0	1	1	53	4	2	1.3	11	27	2	0	0	0	0	0	0	0	0	0	0	0	0	0	0	-99	1	2	1	2								11	27
208630	8882	1	1	0	0	0	1	1	67	176	21.6296	1	1	1	66	4	0	0	7	15	3	0	0	0	1	-99	0	0	0	0	0	0	1	1	0	-99	1	2	0	0	1	-99	-99	-99	5.08	0	1	7	15
208667		0					1	1	67	166	24.3141	1	1	1	51	122	1	2.8	10	15	2	1	1	0	1	0	0	0	0	0	1	1	0	0	0	-99	1	2	1	2.6								10	15
208698		0					2	1	73	169	-99	1	1	1	65	4	-99	-99	6.43	15	2	-99	-99	-99	-99	-99	0	0	0	0	-99	-99	-99	-99	0	-99	1	2	4	3.5								6.43	15
209137		0					1	0	67	150	29.7778	2	1	1	57	2	1	2.2	7	15	2	1	0	0	1	0	0	0	0	0	0	0	0	0	0	-99	1	2	2	2.5								7	15
209812	9992	1	0	0	0	0	1	1	62	162	23.6244	0	1	1	61	12	2	1.5	7	15	2	0	0	0	0	0	0	0	0	0	0	0	0	0	0	-99	1	2	1	3.5	1	0	1	0	102.86	0	0	7	15
209890	1113	2	0	0	0	0	1	1	85	175	27.7551	1	1	1	55	2	1	1.7	9	15	2	1	2	0	1	3	0	0	0	0	1	1	0	0	0	-99	1	2	1	2.8	1	1	1	0	24.64	0	0	9	15
210203	2223	2	0	0	0	0	1	1	84	165	30.854	0	1	1	59	2	1	3.8	7	15	2	0	2	0	0	0	0	0	0	0	1	1	0	0	0	-99	1	2	3	4	0	0	2	1	12.23	0	0	7	15
210258		0					1	1	56	162	21.3382	1	1	1	47	2	1	2.7	9	15	2	1	1	0	0	2	0	0	0	0	0	0	0	0	0	-99	1	2	1	3.5								9	15
210260		0					1	1	72	180	22.2222	0	1	1	45	2	1	2	7	15	2	1	1	0	1	0	0	0	0	0	1	0	0	0	0	-99	1	2	1	1.7								7	15
210536	9992	2	0	0	0	0	1	0	60	166	21.7738	0	0	1	66	2	1	2.2	7	16	2	-99	0	0	0	0	0	0	0	1	-99	-99	-99	-99	0	-99	1	2	1	1.6	1	0	-99	0	177.11	0	0	7	16
210775		0					1	1	70	170	24.2215	3	1	1	61	3	2	2.5	7	15	2	1	1	0	1	3	1	0	0	0	0	0	0	0	0	-99	1	2	2	1.5								7	15
210821		0					2	1	75	-99	-99	1	1	3	57	-99	-99	-99	-99	-99	-99	-99	-99	-99	-99	-99	-99	-99	-99	-99	-99	-99	-99	-99	0	-99	0	-99	-99	-99								-99	-99
210827		0					1	1	77	174	25.4327	1	1	1	60	2	3	3.2	7	15	2	-99	-99	-99	-99	-99	-99	-99	-99	-99	-99	-99	-99	-99	0	-99	1	2	-99	-99								7	15
211219	2223	2	0	0	0	0	2	1	72	178	22.7	0	1	1	55	27	-99	-99	9.16118	16	-99	-99	-99	-99	-99	-99	0	0	0	0	-99	-99	-99	-99	0	-99	1	2	6	1.7	1	1	4	-99	-99	-99	1	9.16118	16
211515	3333	2	0	0	0	0	1	1	70	173	23.3887	1	1	1	50	1	1	2	7	16	2	-99	-99	0	0	0	0	0	0	0	-99	-99	-99	-99	0	-99	1	2	1	1.5	1	0	2	0	5.08	0	0	7	16
211632		0					1	1	74	172	25.0135	1	0	1	54	2	1	2.1	9	15	2	1	1	0	1	0	0	0	0	0	0	0	0	0	0	-99	1	2	1	2								9	15
211902		0					1	1	90	179	28.089	0	0	1	48	23	2	2.3	9	16	2	1	0	0	1	0	0	0	0	0	-99	-99	-99	-99	0	-99	1	2	2	2.5								9	16
211913		0					1	1	84	172	28.3937	1	1	1	64	1	4	3.5	7	15	2	1	2	0	0	2	1	0	0	0	1	0	0	0	0	-99	1	2	1	3								7	15
212024	1113	1	0	0	0	0	1	1	80	165	29.3848	1	1	1	45	122	1	1.8	9	16	2	1	1	0	0	1	0	0	0	0	1	1	0	0	0	-99	1	2	2	2	1	1	2	0	72.9	0	0	9	16
212749	1113	2	0	0	0	0	1	1	75	157	30.4272	0	1	1	61	3	3	5	16	311	2	-99	-99	1	0	0	0	0	0	0	-99	-99	-99	-99	0	-99	1	2	4	4	0	1	2	0	1.08	0	0	16	311
213003		0					2	1	78	168	-99	1	0	1	64	6	-99	-99	13.7757	15	2	-99	-99	-99	-99	-99	0	0	0	0	-99	-99	-99	-99	0	-99	1	2	-99	-99								13.7757	15
213302		0					2	1	74	172	-99	0	1	1	55	27	-99	-99	31.6541	-99	1	-99	-99	-99	-99	-99	0	0	0	0	-99	-99	-99	-99	0	-99	1	2	2	3.1								31.6541	-99
213308		0					1	1	62	172	20.9573	1	1	1	63	1	1	2.5	7	15	2	1	2	0	0	1	0	0	0	0	1	1	0	0	0	-99	1	1	1	4								7	15
213510		0					2	1	95	170	-99	0	1	1	54	17	-99	-99	9.65004	-99	-99	-99	-99	-99	-99	-99	0	0	0	0	-99	-99	-99	-99	0	-99	1	2	4	2.5								9.65004	-99
213650		0					1	1	76	171	25.9909	1	0	1	55	2	1	7	9	15	2	-99	-99	1	1	2	0	0	0	0	-99	-99	-99	-99	0	-99	1	2	1	6								9	15
213794		0					1	1	75	171	25.6489	0	1	1	51	3	3	1.3	11	15	2	1	2	1	1	2	0	0	0	0	1	1	0	0	0	-99	1	2	5	1.2								11	15
214090		0					1	1	67	180	20.679	0	1	1	61	2	1	1.8	9	15	2	1	2	0	1	1	0	0	0	0	0	0	0	0	0	-99	1	2	3	1.5								9	15
214379		0					2	1	80	170	-99	1	1	1	63	3	-99	-99	24.689	15	1	-99	-99	-99	-99	-99	0	0	0	0	-99	-99	-99	-99	0	-99	1	2	-99	-99								24.689	15
214491	4443	2	0	0	0	0	1	1	97	172	32.788	3	0	1	54	16	1	2.2	7	15	2	0	2	1	0	3	0	0	0	0	1	2	0	0	0	-99	1	2	1	3	1	0	2	0	5.36	0	0	7	15
214493		0					2	1	85	170	-99	3	1	1	53	27	-99	-99	-99	-99	2	-99	-99	-99	-99	-99	0	0	0	0	-99	-99	-99	-99	0	-99	1	2	-99	-99								-99	-99
214549	2223	1	0	0	0	0	1	1	76	170	26.2976	0	1	1	62	2	1	4.5	9	15	2	-99	1	1	0	0	0	0	0	0	1	1	0	0	0	-99	1	2	3	2.5	1	1	2	0	42.94	0	0	9	15
214576		0					2	1	100	181	-99	0	1	1	51	27	-99	-99	19.8627	28	2	-99	-99	-99	-99	-99	0	0	0	0	-99	-99	-99	-99	0	-99	1	2	0	-99								19.8627	28
214588		0					1	1	84	180	25.9259	2	1	1	61	1	2	2.2	9	28	2	1	2	0	1	0	0	0	0	0	0	0	0	0	0	-99	1	2	4	2.3								9	28
215036		0					1	1	85	164	31.6032	0	1	1	58	6	2	2	7	15	2	0	2	1	0	3	0	0	0	0	0	0	0	0	0	-99	1	2	5	3.2								7	15
215038	3333	1	0	0	0	0	1	1	75	167	26.8923	2	1	1	58	3	1	3.4	12	28	2	0	0	0	1	-99	0	0	0	0	1	1	0	0	0	-99	1	2	6	3	0	1	2	0	95.47	0	0	12	28
215200	5553	2	0	0	0	0	1	1	80	170	27.6817	3	1	1	55	2	1	2.5	11	27	2	1	2	1	1	0	0	0	0	0	0	0	0	0	0	-99	1	2	4	2.4	0	1	2	0	5.5	0	0	11	27
215433		0					1	0	60	156	24.6548	0	1	1	59	2	3	2.1	9	27	2	0	1	0	0	0	0	0	0	0	0	0	0	0	0	-99	1	2	7	2.5								9	27
215653		0					1	1	95	186	27.4598	1	1	1	56	1	3	3	9	27	2	0	1	0	1	3	0	0	0	0	0	0	0	0	0	-99	1	2	3	3.5								9	27
215675	1113	2	0	0	0	0	1	1	74	178	23.3556	1	1	1	42	1	1	5.2	8	15	2	1	1	0	0	0	0	0	0	0	1	1	0	0	0	-99	1	2	1	3	1	0	-99	0	2.3	0	0	8	15
215698		0					2	1	58	168	-99	1	1	1	54	27	-99	-99	10.9712	16	2	-99	-99	-99	-99	-99	0	0	0	0	-99	-99	-99	-99	0	-99	1	2	-99	-99								10.9712	16
215733		0					2	0	46	154	-99	1	1	1	53	27	-99	-99	13.8103	-99	-99	-99	-99	-99	-99	-99	0	0	0	0	-99	-99	-99	-99	0	-99	1	2	-99	-99								13.8103	-99
216031	2223	2	0	0	1	0	1	1	94	172	31.7739	0	1	1	58	2	1	4.8	12	16	2	0	1	1	1	1	0	0	0	0	0	0	0	0	0	-99	1	2	3	2	1	1	2	0	7.13	0	0	12	16
216520	3333	2	0	0	0	0	1	1	71	171	24.281	0	1	1	62	2	1	2	9	15	2	1	2	1	1	0	0	0	0	0	0	0	0	0	0	-99	1	2	1	1.3	1	0	-99	0	3.82	0	0	9	15
216667		0					1	1	74	171	25.3069	0	1	1	57	3	2	4.3	8	15	2	1	1	0	1	0	0	0	0	0	-99	-99	-99	-99	0	-99	1	2	4	2								8	15
216669		0					1	1	68	172	22.9854	0	1	1	55	3	4	2.2	11	16	2	1	1	1	1	2	0	0	0	0	1	0	0	0	0	-99	1	2	6	4.5								11	16
216715		0					2	1	66	169	-99	0	1	1	50	27	-99	-99	11.157	-99	2	-99	-99	-99	-99	-99	0	0	0	0	-99	-99	-99	-99	0	-99	1	2	4	2								11.157	-99
216763		0					1	1	79	170	27.3356	1	0	1	50	2	5	4.9	8	16	2	1	1	0	1	0	0	0	0	0	1	1	0	0	0	-99	1	2	2	4								8	16
216795		0					1	1	70	163	26.3465	0	1	1	65	2	2	3	11	16	2	1	2	1	0	0	0	0	0	0	0	0	0	0	0	-99	1	2	2	1.8								11	16
217968		0					1	1	75	170	25.9516	0	0	1	49	26	1	1.3	8	15	2	0	1	0	0	0	0	0	0	0	0	0	0	0	0	-99	1	2	1	1								8	15
218646		0					2	0	58	-99	-99	0	1	1	63	27	-99	-99	12.8563	16	2	-99	-99	-99	-99	-99	0	0	0	0	-99	-99	-99	-99	0	-99	1	2	2	8								12.8563	16
218935	6663	2	0	0	0	0	1	1	85	174	28.075	0	1	1	48	2	1	3.5	11	16	2	1	2	0	0	0	0	0	1	0	0	0	1	0	0	-99	1	2	2	3.8	0	0	2	0	2	0	0	11	16
218983		0					2	0	50	155	-99	0	1	1	55	17	-99	-99	19.3656	-99	1	-99	-99	-99	-99	-99	0	0	0	0	-99	-99	-99	-99	0	-99	1	2	4	2.2								19.3656	-99
219108	7773	2	1	0	0	1	1	1	82	180	25.3086	1	1	1	51	1	1	2.5	8	15	2	1	1	0	0	3	0	0	0	0	0	0	0	0	0	-99	1	2	1	2.7	1	0	-99	0	5.64	0	0	8	15
219507		0					1	1	77	172	26.0276	1	1	1	65	2	1	1.8	8	15	2	-99	-99	1	1	0	0	0	0	0	-99	-99	-99	-99	0	-99	1	2	1	1.5								8	15
219509	8883	2	0	0	0	0	1	1	67	170	23.1834	0	1	1	59	1	1	1.8	9	16	2	1	0	0	0	0	0	0	0	0	1	1	0	0	0	-99	1	2	1	1.2	1	0	2	0	1.49	0	0	9	16
219953		0					2	1	80	175	-99	1	1	1	60	27	-99	-99	-99	-99	-99	-99	-99	-99	-99	-99	-99	-99	-99	-99	-99	-99	-99	-99	0	-99	1	2	1	1.6								8	-99
220782		0					1	0	60	165	22.0386	0	1	1	65	1	2	2.2	8	15	3	0	0	0	0	0	0	0	0	0	0	0	0	0	0	-99	1	2	2	2								8	15
220784	4443	1	0	0	1	0	1	1	80	180	24.6914	0	1	1	61	2	1	2.1	7	15	2	0	1	1	1	2	0	0	0	0	0	0	1	1	0	-99	1	1	2	2	1	1	-99	0	33.7	0	0	7	15
220877	4443	2	0	0	0	0	1	1	81	185	23.6669	0	1	1	61	2	1	4	8	16	2	-99	-99	1	1	0	0	0	0	0	-99	-99	-99	-99	0	-99	1	2	6	7	0	1	3	0	124.7	0	0	8	16
221933		0					2	1	88	178	-99	0	1	1	51	27	-99	-99	15.5527	-99	2	-99	-99	-99	-99	-99	0	0	0	0	-99	-99	-99	-99	0	-99	1	2	3	2.5								15.5527	-99
222393		0					1	0	76	-99	-99	1	0	2	58	-99	-99	-99	-99	-99	-99	-99	-99	-99	-99	-99	-99	-99	-99	-99	-99	-99	-99	-99	0	-99	0	-99	-99	-99								-99	-99
222672		0					1	1	72	170	24.9135	2	1	1	58	2	1	2.5	15	16	2	1	1	0	0	0	0	0	0	0	0	0	0	0	0	-99	1	2	1	1.2								15	16
222701	5553	1	0	0	0	0	1	1	92	174	30.3871	2	1	1	57	1	3	2	15	27	2	0	0	0	0	0	0	0	0	0	0	0	0	0	0	-99	1	2	6	1.6	0	1	-99	0	11.9	0	0	15	27
223183		0					2	1	64	175	-99	0	1	1	60	4	-99	-99	11.3743	-99	2	-99	-99	-99	-99	-99	0	0	0	0	-99	-99	-99	-99	0	-99	1	2	6	8								11.3743	-99
223301	8883	2	0	0	0	0	1	1	73	168	25.8645	1	0	1	48	2	2	2.5	7	15	2	1	1	0	0	0	0	0	0	0	0	0	0	0	0	-99	1	2	2	1.5	1	0	-99	0	8.3	0	0	7	15
223447	7773	2	0	0	0	0	1	0	66	162	25.1486	1	1	1	64	2	1	2.6	9	15	2	1	1	1	1	0	0	0	0	0	0	0	0	0	0	-99	1	1	1	4.2	1	1	3	0	134	0	0	9	15
223449	8883	2	0	0	0	0	1	0	70	159	27.6888	0	1	1	64	2	2	2.5	9	16	2	-99	-99	1	0	0	0	0	0	0	-99	-99	-99	-99	0	-99	1	2	2	3	1	1	-99	0	6.3	0	0	8	16
223451	6663	2	0	0	0	0	1	1	91	187	26.023	3	1	1	59	3	1	3.5	8	15	2	1	2	0	0	0	0	0	0	0	0	0	0	0	0	-99	1	2	1	4	1	1	-99	0	35.9	0	0	8	15
223791		0					1	1	69	166	25.0399	0	1	1	42	1	2	1.5	10	15	2	-99	-99	0	0	0	0	0	0	0	-99	-99	-99	-99	0	-99	1	1	3	1.2								10	15
223959		0					2	1	67	162	-99	0	1	1	66	27	-99	-99	7.34212	15	2	-99	-99	-99	-99	-99	0	0	0	0	-99	-99	-99	-99	0	-99	1	2	3	7								7.34212	15
223961		0					1	1	68	169	23.8087	0	1	1	60	1	1	2.6	12	15	2	1	2	0	0	0	0	0	0	0	0	0	0	0	0	-99	1	2	1	1.2								12	15
223965	6663	1	0	0	0	0	2	1	94	177	30	2	1	1	54	17	3	30	7.59883	-99	2	-99	-99	-99	-99	-99	0	0	0	0	-99	-99	-99	-99	0	-99	1	2	1	3.9	1	1	2	0	-99	-99	0	7.59883	-99
224829	5553	2	0	0	0	0	1	1	74	174	24.4418	0	1	1	59	2	2	1.5	10	27	2	1	0	0	1	0	0	0	0	0	0	0	0	0	0	-99	1	2	2	2.8	1	0	1	0	20.6	0	0	10	27
225065		0					1	1	87	173	29.0688	0	1	1	60	3	2	2.5	12	28	2	1	0	0	1	0	0	0	0	0	1	1	0	0	0	-99	1	2	2	2.7								12	28
225254		0					2	1	98	174	32.3689	3	1	1	59	27	-99	-99	7	-99	3	-99	-99	-99	-99	-99	0	0	0	0	-99	-99	-99	-99	0	-99	1	2	1	2								-99	-99
225749	4443	2	0	0	0	0	1	1	89	170	30.7958	1	1	1	56	3	1	2.8	7	16	2	1	1	0	0	0	0	0	0	0	1	1	1	1	0	-99	1	2	1	2.1	1	0	-99	0	4.3	0	0	7	16
225751		0					1	1	82	167	29.4023	2	1	1	57	1	2	5.5	7	15	2	1	0	0	0	0	0	0	0	0	0	0	0	0	0	-99	1	2	2	5.5								7	15
225802		0					2	0	54	160	-99	3	1	1	59	27	-99	-99	-99	-99	-99	1	0	0	0	0	0	0	0	0	0	0	0	0	0	-99	1	2	0	-99								-99	-99
225861		0					2	1	73	-99	-99	1	1	4	57	-99	-99	-99	-99	-99	-99	-99	-99	-99	-99	-99	-99	-99	-99	-99	-99	-99	-99	-99	0	-99	0	-99	-99	-99								-99	-99
225914	7773	1	0	0	0	0	1	1	94	176	30.3461	0	1	1	56	2	2	2.3	14	28	2	1	1	0	0	0	0	0	0	0	0	0	0	0	0	-99	1	2	1	2.6	1	0	1	0	11.4	0	0	14	28
225963		0					2	1	83	180	-99	0	1	1	49	27	-99	-99	12.643	15	2	-99	-99	-99	-99	-99	0	0	0	0	-99	-99	-99	-99	0	-99	1	2	3	1								12.643	15
226011		0					1	1	80	176	25.8264	0	1	1	57	1	3	1.4	9	15	2	1	2	0	0	0	0	0	0	0	0	0	0	0	0	-99	1	2	1	1.1								9	15
226282		0					1	1	80	178	25.2493	1	1	1	48	3	1	1.8	10	27	2	1	0	0	0	0	0	0	0	0	0	0	0	0	0	-99	1	2	1	1								10	27
226499	5553	2	0	0	0	0	1	1	85	160	33.2031	0	1	1	65	3	2	2.6	8	28	2	1	2	1	1	0	0	0	0	0	1	1	0	0	0	-99	1	2	6	3.8	0	1	-99	0	5.4	0	0	8	28
227395		0					1	1	77	177	24.5779	0	1	1	66	6	1	3.2	16	28	2	1	0	1	1	2	0	0	0	0	1	1	0	0	0	-99	1	2	1	2.5								16	28
227586		0					1	1	50	166	18.1449	0	1	1	58	16	0	0	10	16	3	1	1	0	1	0	0	0	0	0	0	0	0	0	0	-99	1	2	2	1.9								10	16
227588	7773	2	0	0	0	0	1	0	67	167	24.0238	1	1	1	56	2	2	2	15	28	2	1	1	0	1	0	0	0	0	0	0	0	0	0	0	-99	1	2	4	2.1	0	1	-99	0	15.9	0	0	15	28
227628		0					1	1	97	180	29.9383	3	1	1	51	2	1	2.5	12	15	2	1	2	1	1	0	0	0	0	0	0	0	0	0	0	-99	1	2	2	2.5								12	15
228046		0					2	1	95	170	32.872	1	0	1	56	27	-99	-99	14.4793	-99	2	-99	-99	-99	-99	-99	0	0	0	0	-99	-99	-99	-99	0	-99	1	2	1	3.5								14.4793	-99
228188		0					1	1	65	182	19.6232	0	1	1	61	26	1	2.6	13	16	3	1	1	0	0	0	0	0	0	0	1	1	0	0	0	-99	1	2	2	4								13	16
228326		0					2	1	69	170	-99	2	1	1	53	27	-99	-99	21.2413	-99	-99	-99	-99	-99	-99	-99	0	0	0	0	-99	-99	-99	-99	0	-99	1	2	8	7.8								21.2413	-99
228524	6663	2	0	0	0	0	1	0	50	155	20.8117	1	1	1	40	1	1	2.1	8	16	2	0	1	0	0	0	0	0	0	0	0	0	0	0	0	-99	1	2	1	2.9	1	0	-99	0	1.4	0	0	8	16
228866		0					2	1	84	170	-99	1	1	1	56	3	-99	-99	6.43	-99	2	-99	-99	-99	-99	-99	0	0	0	0	-99	-99	-99	-99	0	-99	1	1	0	0								6.43	-99
228886		0					1	1	68	178	21.4619	1	0	1	58	2	2	2.7	17	29	2	1	1	0	0	0	0	0	0	0	0	0	1	1	0	-99	1	2	2	3.8								17	29
229007	8883	1	0	0	0	0	1	0	70	159	27.6888	0	1	1	62	2	5	3	10	15	2	0	1	0	0	0	0	0	0	0	1	1	0	0	0	-99	1	2	8	4.5	0	0	-99	0	10.9	0	1	10	15
229071		0					1	1	70	172	23.6614	0	1	1	52	2	0	0	16	28	3	1	1	0	0	0	0	0	0	0	1	2	0	0	0	-99	1	2	0	0								16	28
229314		0					2	1	78	180	-99	1	1	1	59	46	-99	-99	9.46374	-99	2	-99	-99	-99	-99	-99	0	0	0	0	-99	-99	-99	-99	0	-99	1	2	2	2.5								9.46374	-99
229449		0					2	0	52	160	-99	1	1	1	53	27	-99	-99	-99	-99	-99	1	0	0	0	0	0	0	0	0	0	0	0	0	0	-99	1	2	5	3.3								20	-99
229466		0					2	1	60	170	-99	2	1	1	60	27	8	22	-99	-99	-99	0	0	0	0	0	0	0	0	0	0	0	0	0	0	-99	1	2	6	4.5								9	-99
229508		0					2	1	50	160	-99	3	1	1	66	27	-99	-99	-99	-99	-99	0	0	0	0	0	0	0	0	0	0	0	0	0	0	-99	1	2	2	1.3								-99	-99
[truncated: 40 more columns]

## Sheet: legenda
legenda DB
GROUP:	0 = all coorte
	1= casi nested
	2= controlli nested
CODICE centro	1= INT
	2= policlinico
SESSO	1=male
	0= female
ABO	0=0
	A=1
	B=2
	AB=3
rh	0.1
Motivo uscita lista	1 =tx
	2 = peggioramento/non idoneo clinicamente
	3 = decesso
	x era prevista una codifica per cambio diagnosi, ma no utilizzata
	4= rifiuta
	5 altro=miglioramento
	21= uscito per peggioramento poireinserito e trapiantato
	99= non disponibile
Ritrapianto	0 =in lista per ritrapiato, poi non effettuato
	1 =ritrapiatato
	2= 2 volte ritrapiantato
Motivo uscita2	Stesse codifiche motivo uscita
	6=Trapiantato prima di diagnosi HCC, prima di entrare nella nostra coorte
causa cirrosi	1=HBV					7= posthepatic cirrhosis (phc)
	2= HCV					17= hbv +phc (comprende anche hbv+phc+hcc)
	3= potus					27= hcv + phc (comprende anche hcv+phc+hcc e PHC-alc cir -HCC HCV e 1 PHC+autoimm HCV e 1hcc+ PHC+autoimm HCV)
	4 =criptogenetica					127= hbv+hcv+phc
	5= autoimmune					37 = phc+ alcol + hcc
	6= Altro (emocromatosi, cirrosi metabolica, nash,hiv, transitional liver cell tumor lke hcc)
	Le diagnosi dell’INT sono più complesse userò numeri doppi in ordine crescente (es 12= hcv + hbv)	122=hbv/hcv/hdv
	Per ora lascio in sospeso diagnosi PHC=cirrosi post epatite
	-99	non disponibile
	12= hbv + hcv
	13= hbv + potus
	16= hbv+altro
	23= hcv + potus
	26= hcv + altro
	122= hbv+hcv+hdv
	123= hbv+hdv+potus
Punteggio child pug	A=1 più numero assegnato =15, 16
	B=2 più numero assegnato = 27, 28, 29
	C=3 più numero assegnato =310, 311
Status	2a = 1
	2b =2
	3 =3
Potus	Non codifcato quantità	Creata nuova riga si/no
Fumo	Non codificato quantità	1 attivo (fino a olt o pre olt considerati attivi) 2 ex
Dislipidemia	-99	Non disponibile
	0 =no
	1= ipercolesterolemia
	2= ipertrigliceridemia
	3= mista
ID 106082 ingresso, trapianto day+1 stesso giorno trombosi
tipo LT	1=split
	2=whole
milano IN OUT	IN=1
	OUT=0
if yes, arterial or venous	1=arterial
	2=venous
